# Supplementary material for: Myeloid Mir34a suppresses colitis-associated colon cancer: characterization of mediators by single-cell RNA sequencing
Source: Cell Death Differ. 2024 Oct 18;32(2):225–41. doi: 10.1038/s41418-024-01380-9 (PMC11802797; doi:10.1038/s41418-024-01380-9)
Supplement: Supplementary file 2 — Extended data 1 [file 41418_2024_1380_MOESM2_ESM.xlsx]

## Sheet: Macrophages
gene	average fold change expression Mir34aΔMye/Mir34aF/F	percent positive cells Mir34aF/F	percent positive cells Mir34aΔMye	adjusted p-value	miR34a meta-score (Rokavec et al, 2022)	predicted miR-34a target miR34a meta-score < 500	published miR-34a target
Igkc	3.14725	0.979	1	0	20229	no	no
Jchain	2.74351	0.525	0.94	1.83812e-303	19619	no	no
Igha	2.74096	0.99	0.999	0	17904	no	no
Gm42418	2.39864	1	1	1.11869e-293	NA	no	no
Lars2	2.28033	0.826	0.98	2.29549e-210	5469	no	no
Camk1d	2.22643	0.992	0.999	4.22362e-251	5359	no	no
Gm15564	2.18194	0.301	0.726	2.38264e-182	NA	no	no
mt-Nd2	2.08933	0.889	0.991	1.29255e-195	NA	no	no
Iglc2	2.0744	0.106	0.59	3.17139e-233	NA	no	no
Cdk8	2.06045	0.754	0.955	9.54649e-160	8808	no	no
mt-Atp6	1.95443	0.998	1	1.26143e-208	NA	no	no
AY036118	1.87635	1	0.998	1.26689e-59	NA	no	no
mt-Nd3	1.71699	0.675	0.868	2.09822e-88	NA	no	no
mt-Co2	1.64683	0.998	1	1.92815e-130	NA	no	no
mt-Nd4	1.61089	0.962	0.996	3.41957e-123	NA	no	no
Selenop	1.57487	0.534	0.672	1.24189e-25	4516	no	no
H2-Aa	1.56861	0.683	0.871	1.23384e-51	NA	no	no
H2-Eb1	1.54695	0.611	0.825	7.4674e-52	NA	no	no
mt-Nd1	1.5404	0.954	0.994	4.56169e-98	NA	no	no
Ighg2c	1.53192	0.021	0.337	1.13337e-152	NA	no	no
Mcpt2	1.52902	0.519	0.791	4.50791e-66	NA	no	no
mt-Nd5	1.50755	0.767	0.916	5.50211e-63	NA	no	no
Cd74	1.49876	0.894	0.973	8.25567e-41	8503	no	no
H2-Ab1	1.49396	0.707	0.867	2.03932e-43	NA	no	no
Cd83	1.46989	0.593	0.674	1.11299e-21	3485	no	no
Ccl7	1.4671	0.126	0.224	3.24607e-13	15801	no	no
Gphn	1.46652	0.665	0.832	2.76062e-62	2165	no	no
Cd86	1.46573	0.677	0.708	3.56109e-17	10415	no	no
Slc9a9	1.45758	0.352	0.479	3.84201e-20	2158	no	no
Arhgap15	1.45416	0.537	0.681	6.43861e-29	15693	no	no
Cmss1	1.44405	0.965	0.991	3.96375e-65	9916	no	no
Lyz1	1.43293	0.708	0.823	2.47123e-12	NA	no	no
Rasgef1b	1.43014	0.505	0.592	5.97315e-11	12791	no	no
mt-Cytb	1.4254	0.991	1	9.43834e-88	NA	no	no
Ccl8	1.41939	0.109	0.237	3.45153e-24	16077	no	no
mt-Co3	1.40336	1	1	1.17691e-88	NA	no	no
Mrc1	1.38596	0.387	0.47	2.50866e-09	12171	no	no
Rapgef2	1.37053	0.629	0.707	9.28982e-12	2804	no	no
Ighg1	1.36604	0.107	0.336	3.19532e-66	16992	no	no
Mycbp2	1.35212	0.556	0.668	2.03495e-28	1657	no	no
Dennd4a	1.33715	0.738	0.771	2.41476e-13	3296	no	no
Tgfbr2	1.33305	0.4	0.533	1.5483e-23	3400	no	yes
Mcpt1	1.32684	0.658	0.837	3.24583e-26	16974	no	no
Antxr2	1.32587	0.653	0.7	0.00514289	3863	no	no
Ptprj	1.32442	0.803	0.808	7.08389e-13	1135	no	no
Tmem176a	1.32247	0.438	0.567	1.65268e-18	5061	no	no
mt-Atp8	1.32156	0.489	0.695	2.20053e-28	NA	no	no
Hdac9	1.31874	0.206	0.313	8.87246e-13	6279	no	no
Btg2	1.29864	0.62	0.718	6.66843e-17	341	yes	no
Ifrd1	1.29825	0.911	0.878	6.8815e-12	7304	no	no
Cp	1.29814	0.203	0.309	8.46684e-14	4522	no	no
Gm26917	1.29657	0.991	0.999	6.53345e-16	NA	no	no
H2-DMb1	1.2961	0.405	0.549	1.0519e-22	NA	no	no
Pde4b	1.2918	0.756	0.718	0.00110638	597	no	no
Tmem176b	1.28905	0.482	0.622	2.05763e-21	6049	no	no
Mbnl1	1.2876	0.7	0.776	4.23951e-23	301	yes	no
Srgap2	1.28175	0.387	0.513	8.50374e-16	3780	no	no
Rgl1	1.27611	0.308	0.441	1.94951e-17	3121	no	no
Ighm	1.2746	0.141	0.313	2.41855e-36	14426	no	no
Snx24	1.27009	0.462	0.507	0.0256684	12214	no	no
Hpgds	1.26893	0.352	0.416	4.17892e-06	12185	no	no
Nfkb1	1.26866	0.87	0.848	0.000589361	11228	no	no
Nrxn1	1.26749	0.247	0.426	4.56605e-26	7105	no	no
Spink1	1.26736	0.383	0.514	1.05141e-09	20298	no	no
mt-Co1	1.26536	1	1	3.9313e-53	NA	no	no
Ell2	1.26326	0.687	0.703	6.0755e-05	112	yes	no
Dmxl1	1.26245	0.4	0.504	1.22334e-07	8690	no	no
Gm48099	1.26202	0.123	0.305	6.07114e-41	NA	no	no
Vcam1	1.26052	0.293	0.368	0.000858248	2169	no	no
Mir155hg	1.25996	0.214	0.307	6.02059e-08	17820	no	no
Slc38a1	1.2596	0.575	0.664	1.7086e-11	3025	no	no
Defa24	1.25632	0.592	0.733	8.43304e-13	NA	no	no
Tmcc3	1.25585	0.497	0.582	7.7204e-08	2404	no	no
Immp2l	1.25573	0.289	0.401	1.08244e-10	12813	no	no
Braf	1.25144	0.551	0.628	1.38441e-08	1852	no	no
Dnase1l3	1.2511	0.206	0.305	1.1073e-09	9452	no	no
St8sia4	1.24784	0.298	0.406	1.19726e-08	5379	no	no
Atp2b1	1.24605	0.849	0.829	6.09669e-09	3819	no	no
Tank	1.24226	0.685	0.72	6.29196e-08	11078	no	no
Elmo1	1.24223	0.66	0.707	5.18089e-08	681	no	no
Spag9	1.23977	0.833	0.787	3.09401e-06	1845	no	no
Kctd12	1.23964	0.699	0.737	1.53181e-07	2787	no	no
Slc8a1	1.23764	0.639	0.661	0.0125274	1307	no	no
Rnf180	1.23711	0.402	0.492	7.49275e-06	4492	no	no
Dock10	1.23375	0.749	0.754	0.0408652	6572	no	no
Sik3	1.23137	0.725	0.738	1.2582e-05	3579	no	no
Ikzf2	1.23089	0.207	0.339	3.16897e-16	5531	no	no
Pik3ap1	1.23016	0.634	0.673	4.19736e-07	7325	no	no
Inpp4b	1.23011	0.343	0.504	4.15312e-20	9843	no	no
Abtb2	1.22918	0.506	0.584	1.07113e-05	2627	no	no
Mbnl2	1.22889	0.794	0.785	1.14975e-06	1301	no	no
Lpin2	1.22691	0.433	0.547	1.30302e-10	8133	no	no
Mef2c	1.22399	0.346	0.46	8.53462e-11	5276	no	no
Ccl12	1.22388	0.157	0.237	7.30616e-07	NA	no	no
Aoah	1.22196	0.43	0.494	0.00889676	10356	no	no
Tgfbr1	1.22081	0.52	0.602	5.22063e-07	2421	no	no
Pigr	1.22065	0.626	0.797	7.70457e-16	8352	no	no
Ccr5	1.22062	0.481	0.576	3.4925e-09	11357	no	no
Ier5	1.21954	0.557	0.652	1.91936e-12	6040	no	no
Frmd4b	1.21954	0.371	0.443	8.35594e-05	7874	no	no
Psd3	1.21897	0.335	0.435	4.46487e-08	1863	no	no
Mpeg1	1.21897	0.752	0.78	4.95067e-08	8217	no	no
Mdfic	1.21864	0.613	0.671	1.87452e-07	8435	no	no
Itm2b	1.21828	0.864	0.891	0.000104134	11026	no	no
Zc3h12c	1.2175	0.289	0.396	1.39532e-09	6542	no	no
C6	1.21512	0.115	0.209	4.93267e-13	12706	no	no
Fam129a	1.21498	0.226	0.4	4.15309e-28	11081	no	no
Etv3	1.2148	0.363	0.498	6.66319e-15	6964	no	no
Nr4a3	1.21383	0.48	0.575	9.04412e-08	2887	no	no
Ly86	1.21044	0.541	0.628	3.34963e-09	17597	no	no
Rab7b	1.21021	0.39	0.487	2.50163e-09	13747	no	no
Plbd1	1.20877	0.507	0.624	3.64893e-13	6684	no	no
Bach1	1.20866	0.531	0.608	1.71497e-08	10218	no	no
Zg16	1.20766	0.131	0.204	2.38934e-05	19344	no	no
Mndal	1.20744	0.314	0.457	4.34932e-14	NA	no	no
Ccl2	1.20251	0.236	0.309	0.00239657	13241	no	no
Dock4	1.20211	0.604	0.667	0.000550746	4930	no	no
Ccr2	1.19922	0.263	0.332	0.0117783	13569	no	no
Rnf19b	1.19806	0.632	0.68	2.1944e-05	15212	no	no
C1qa	1.19762	0.656	0.801	6.71896e-11	18222	no	no
Rgs10	1.19637	0.471	0.579	1.22536e-10	15636	no	no
Bank1	1.19618	0.105	0.194	6.19372e-12	10982	no	no
Hivep2	1.19443	0.703	0.751	1.62144e-06	10224	no	no
Ighg2b	1.19374	0.044	0.188	7.12422e-44	NA	no	no
Gbp7	1.19282	0.282	0.401	1.6146e-12	NA	no	no
Spred1	1.19278	0.478	0.575	3.22031e-07	1324	no	no
Slamf7	1.1924	0.129	0.248	1.19354e-18	11427	no	no
Pip4k2a	1.19084	0.457	0.571	4.62192e-11	3767	no	no
Eps8	1.18953	0.571	0.652	4.52917e-05	3569	no	no
Itpkb	1.18912	0.383	0.491	8.06239e-07	5939	no	no
Prkcb	1.18852	0.547	0.636	8.06607e-08	165	yes	no
Specc1l	1.18701	0.545	0.636	2.25702e-08	8039	no	no
Adgre1	1.18656	0.465	0.524	0.00400554	19591	no	no
Taco1	1.18619	0.277	0.382	1.61595e-06	17413	no	no
Ubash3b	1.18606	0.398	0.494	7.12402e-06	4595	no	no
Fbxo11	1.18599	0.679	0.713	5.48713e-07	7570	no	no
Aif1	1.18575	0.616	0.707	2.20497e-07	18014	no	no
Igfbp4	1.18536	0.262	0.366	1.33846e-08	3065	no	no
Btbd9	1.18509	0.575	0.678	2.34867e-11	6555	no	no
Zbtb20	1.18498	0.478	0.586	4.14104e-10	3445	no	no
Ehd4	1.18273	0.425	0.516	7.35981e-07	2584	no	no
AU020206	1.18149	0.446	0.549	5.95995e-09	NA	no	no
Stat4	1.18136	0.247	0.36	9.7622e-11	16585	no	no
Plcl1	1.18086	0.347	0.442	2.19698e-05	914	no	no
Susd6	1.18044	0.582	0.65	1.26938e-06	15371	no	no
Fyn	1.18031	0.307	0.399	3.86938e-05	10147	no	no
H2-DMa	1.17912	0.519	0.612	6.31218e-09	NA	no	no
Ifi203	1.1791	0.376	0.47	4.10149e-05	NA	no	no
Tpsb2	1.17855	0.089	0.194	2.53698e-18	10656	no	no
Exoc4	1.17719	0.627	0.728	2.64996e-10	9873	no	no
Prkca	1.17712	0.244	0.343	3.99416e-07	901	no	no
Fbxw11	1.1771	0.562	0.638	4.10702e-05	11021	no	no
Ccr1	1.17641	0.599	0.636	6.16585e-05	6871	no	yes
Cmip	1.17621	0.79	0.763	0.00876954	4469	no	no
Vav3	1.17593	0.574	0.631	0.0381511	3991	no	no
Dip2c	1.17542	0.426	0.488	0.0148231	4232	no	no
C1qb	1.17427	0.626	0.758	8.60299e-08	17109	no	no
H2-K1	1.1737	0.93	0.945	3.52804e-17	NA	no	no
Pabpc1	1.1734	0.926	0.939	1.11618e-21	16021	no	no
Epsti1	1.17284	0.398	0.52	5.89333e-11	7462	no	no
Rabgef1	1.1727	0.551	0.62	1.50627e-06	11254	no	no
Maml2	1.17262	0.485	0.559	0.000567653	8060	no	no
Irf8	1.17223	0.428	0.535	4.88697e-09	7739	no	no
Atp8a1	1.17216	0.504	0.6	2.20007e-08	8751	no	no
Lncpint	1.17148	0.646	0.679	0.0216481	NA	no	no
Wnk1	1.17078	0.751	0.787	6.22578e-09	8375	no	no
Ston2	1.16945	0.302	0.431	1.34097e-12	14883	no	no
Fgl2	1.16833	0.274	0.411	1.60442e-14	12158	no	no
Plek	1.16763	0.865	0.837	0.0436273	6870	no	no
Jak1	1.16732	0.64	0.704	7.36475e-07	6130	no	no
Kpna4	1.16671	0.725	0.751	0.000348638	11028	no	no
Epb41l2	1.16666	0.792	0.784	0.00694429	4854	no	no
Smchd1	1.1659	0.506	0.618	6.76709e-09	1714	no	no
Mgl2	1.1655	0.156	0.264	5.34258e-13	NA	no	no
Ubl3	1.16528	0.664	0.712	3.04282e-07	4505	no	no
Dennd1a	1.16496	0.584	0.644	0.007532	915	no	no
Fcgbp	1.16491	0.141	0.206	0.00317825	5685	no	no
Zfand5	1.16422	0.817	0.831	0.00399373	12863	no	no
Arhgap18	1.16313	0.421	0.537	8.67265e-11	6223	no	no
Cpa3	1.16278	0.07	0.167	4.97767e-18	3700	no	no
Etv6	1.16254	0.782	0.777	0.0439545	992	no	no
Gmds	1.16029	0.384	0.503	1.69044e-07	20537	no	no
Axl	1.15961	0.444	0.515	4.18134e-05	3	yes	yes
Cdh13	1.15851	0.184	0.291	1.47333e-10	1022	no	no
Gas7	1.15773	0.364	0.491	6.66991e-10	3545	no	no
Ascc3	1.15688	0.58	0.679	2.99728e-09	7009	no	no
Epb41	1.15603	0.478	0.559	0.000753152	7761	no	no
Btaf1	1.15507	0.426	0.551	2.00289e-11	8711	no	no
Lin54	1.15432	0.274	0.387	7.54274e-10	4393	no	no
Tbxas1	1.15374	0.45	0.535	8.50246e-05	11456	no	no
Parp8	1.15359	0.317	0.446	1.51596e-11	7990	no	no
Zfand3	1.15328	0.733	0.77	1.84311e-08	1470	no	no
Cd72	1.15249	0.232	0.328	1.731e-06	9250	no	no
Nrp1	1.15159	0.268	0.356	1.12463e-05	7893	no	no
Stap1	1.15123	0.322	0.437	5.45962e-09	14105	no	no
Tent5c	1.1509	0.366	0.467	2.62185e-07	NA	no	no
Gpr132	1.14984	0.473	0.587	5.10531e-10	8223	no	no
Sgpl1	1.14919	0.6	0.645	0.00131116	727	no	no
Clic4	1.14911	0.695	0.723	0.00197299	4726	no	no
Spic	1.14906	0.045	0.108	2.13792e-10	15443	no	no
Atf6	1.14752	0.461	0.584	3.71696e-10	8581	no	no
Serinc3	1.14634	0.731	0.768	0.000201152	3305	no	no
Dach1	1.14394	0.232	0.321	4.82078e-05	3665	no	no
Usp9x	1.14351	0.566	0.665	8.35956e-06	1607	no	no
Ifih1	1.14332	0.237	0.331	2.59957e-05	9681	no	no
Neurl3	1.14309	0.49	0.583	1.47996e-05	18938	no	no
Irs2	1.14219	0.444	0.53	0.000232181	3547	no	no
Asph	1.14076	0.388	0.476	0.000144476	5103	no	no
Erbin	1.14039	0.691	0.743	9.65675e-06	NA	no	no
Pde4d	1.14016	0.637	0.724	0.0030556	1800	no	no
Stat1	1.14012	0.4	0.511	9.58986e-07	10745	no	no
Il31ra	1.13926	0.196	0.311	3.07951e-11	13444	no	no
Mdga2	1.13856	0.303	0.408	2.67026e-05	4747	no	no
H2-Q7	1.13856	0.341	0.474	1.24825e-10	NA	no	no
Dclre1c	1.13815	0.288	0.414	1.18562e-12	11945	no	no
Celf2	1.13809	0.556	0.635	0.000100555	7599	no	no
Lgmn	1.13717	0.743	0.798	0.013285	14329	no	no
Senp2	1.13639	0.44	0.549	3.76514e-07	3734	no	no
Mapkapk2	1.13621	0.692	0.705	0.0138219	14841	no	no
2001-03-01	1.13617	0.284	0.383	1.08235e-06	NA	no	no
Abca9	1.136	0.132	0.254	1.58808e-18	10884	no	no
Ankrd44	1.13574	0.425	0.558	9.62482e-13	4415	no	no
Ahr	1.1355	0.378	0.496	6.3661e-09	9832	no	no
Trerf1	1.13546	0.177	0.29	3.46018e-13	1247	no	no
Mbtd1	1.13382	0.44	0.524	0.00208888	7847	no	no
Sfmbt1	1.13357	0.413	0.487	0.0213426	9151	no	no
Mtss1	1.13354	0.383	0.458	0.00806141	4524	no	no
Mir142hg	1.13342	0.324	0.442	4.52656e-08	NA	no	no
Cap1	1.13321	0.63	0.713	0.000258317	312	yes	no
Tbc1d8	1.13293	0.207	0.332	2.47777e-13	8532	no	no
Gbp3	1.13265	0.149	0.285	2.95205e-20	10366	no	no
Psmb9	1.13085	0.337	0.46	2.76238e-08	11359	no	no
Cxcl9	1.12934	0.089	0.16	1.10945e-07	7869	no	no
Zeb1	1.12921	0.18	0.301	8.50709e-14	297	yes	no
Fnbp1	1.1292	0.605	0.675	0.000165273	5501	no	no
Dock8	1.12671	0.357	0.475	3.29115e-08	5937	no	no
Rap1a	1.12663	0.721	0.741	0.000400569	14853	no	no
Lair1	1.12597	0.391	0.471	0.000391314	15787	no	no
Arhgef3	1.12562	0.392	0.49	0.00028664	2045	no	no
Ubr5	1.1254	0.47	0.595	1.20499e-07	731	no	no
Grap2	1.12537	0.066	0.131	2.72191e-08	5614	no	no
Bcas3	1.12518	0.36	0.464	1.19334e-05	5552	no	no
Swap70	1.12486	0.284	0.4	5.98449e-09	4411	no	no
Abl2	1.12483	0.462	0.557	4.12242e-05	1215	no	no
Irf5	1.12363	0.347	0.484	2.20351e-11	14970	no	no
Foxp1	1.12319	0.674	0.73	0.00222911	62	yes	yes
Lcorl	1.12304	0.385	0.496	7.95351e-07	959	no	no
Plekho1	1.12293	0.332	0.444	1.50697e-07	5897	no	no
Kitl	1.12257	0.23	0.314	0.000761687	NA	no	no
Clasp2	1.12198	0.425	0.537	1.11986e-06	3237	no	no
Smad3	1.12156	0.301	0.42	8.6655e-09	7547	no	no
Car8	1.12089	0.032	0.109	1.15604e-18	NA	no	no
Nrros	1.12074	0.391	0.494	2.41041e-06	15512	no	no
Muc2	1.12073	0.351	0.476	2.40245e-07	9930	no	no
4932438A13Rik	1.12057	0.45	0.561	2.35391e-07	NA	no	no
Il10	1.12012	0.13	0.185	0.039302	14617	no	no
Grasp	1.12011	0.144	0.243	2.47822e-11	13442	no	no
Rabgap1l	1.11971	0.347	0.476	3.53202e-07	7834	no	no
Tmem26	1.11887	0.106	0.161	0.00335691	3239	no	no
Gpr34	1.11758	0.117	0.211	3.20115e-12	11089	no	no
Nampt	1.11724	0.635	0.673	0.00178327	1687	no	yes
Prdm1	1.11722	0.363	0.459	0.000109369	4658	no	no
Cd180	1.11673	0.186	0.287	8.62072e-10	7598	no	no
Ptk2b	1.11588	0.422	0.52	0.00261517	10760	no	no
Limd2	1.11583	0.257	0.363	4.61174e-07	1158	no	yes
Med13l	1.11555	0.489	0.605	3.0665e-05	5582	no	no
Rcbtb2	1.11507	0.399	0.478	0.0116843	6079	no	no
Gbp2	1.11504	0.186	0.301	9.98659e-12	1349	no	no
Ddx3x	1.11497	0.724	0.768	0.000382456	4326	no	no
1700016P03Rik	1.1149	0.226	0.319	9.47291e-06	NA	no	no
Reps1	1.11469	0.251	0.366	1.59745e-09	1617	no	no
Tns3	1.11458	0.526	0.631	8.20319e-06	1399	no	no
Hivep1	1.11438	0.386	0.524	9.29051e-11	5117	no	no
Rps6ka3	1.11402	0.451	0.545	0.0154082	5793	no	no
Birc3	1.11394	0.543	0.615	0.00453622	9395	no	no
Gng2	1.11313	0.442	0.52	0.00920554	5889	no	no
Rtn1	1.11307	0.175	0.247	0.000366509	6521	no	no
Slamf8	1.11225	0.131	0.266	9.13308e-22	13118	no	no
Ehmt2	1.11223	0.294	0.402	8.59048e-05	11830	no	no
Map3k2	1.11209	0.411	0.53	8.70962e-08	2713	no	no
Casp4	1.112	0.485	0.569	0.0120915	12415	no	no
Eif5	1.11173	0.734	0.772	9.32609e-06	10952	no	no
Skil	1.11147	0.739	0.753	0.00648764	10489	no	no
Hnrnpu	1.11137	0.692	0.767	0.000316101	4147	no	no
mt-Nd4l	1.1108	0.657	0.804	6.90445e-14	NA	no	no
Psmb8	1.11052	0.583	0.656	0.0142386	19202	no	no
Cpq	1.11043	0.343	0.417	0.0181085	10908	no	no
Rab20	1.11031	0.528	0.589	0.00257608	8755	no	no
Nrip1	1.11029	0.651	0.703	0.00897668	3298	no	no
Iglc1	1.10992	0.042	0.124	2.18842e-17	22201	no	no
Klra2	1.10953	0.366	0.488	3.69876e-08	NA	no	no
Gpbp1	1.10899	0.506	0.606	0.000293658	7425	no	no
Chd2	1.10842	0.546	0.633	0.00139096	1582	no	no
Smg6	1.1072	0.412	0.507	0.00779973	10060	no	no
Ranbp2	1.10714	0.544	0.636	3.42323e-05	8186	no	no
Rora	1.10687	0.196	0.298	2.06411e-08	3931	no	no
Nf1	1.10667	0.467	0.567	4.7088e-05	342	yes	no
Lrp6	1.10656	0.352	0.441	0.000330736	1680	no	yes
Msrb3	1.10652	0.097	0.155	0.000366576	1716	no	no
Nceh1	1.10616	0.387	0.475	0.000963687	496	yes	no
Tspan13	1.10597	0.32	0.443	1.96082e-07	3447	no	no
Gbp8	1.10582	0.167	0.298	7.2306e-17	NA	no	no
Acsl1	1.10478	0.2	0.269	0.0336023	798	no	yes
Myo5a	1.10477	0.452	0.535	0.0134624	639	no	no
Pvt1	1.10469	0.215	0.299	3.579e-05	13988	no	no
Gtdc1	1.10417	0.346	0.44	0.000188537	3209	no	no
Camk4	1.10414	0.07	0.144	5.18939e-10	3790	no	no
Syncrip	1.10392	0.522	0.628	0.00447813	2562	no	no
Ophn1	1.1038	0.271	0.345	0.00797391	2642	no	no
Camk1	1.10372	0.278	0.359	0.00510322	2019	no	no
Nfatc1	1.10355	0.269	0.376	6.32008e-06	2772	no	no
Robo1	1.10323	0.2	0.275	0.0120092	3345	no	no
Rnf150	1.10304	0.231	0.302	0.00292622	1797	no	no
Pde3b	1.10303	0.421	0.514	0.00684605	7929	no	no
Tpt1	1.10288	0.984	0.997	0.00159443	9980	no	no
Ppfia4	1.10287	0.151	0.274	1.68282e-15	8095	no	no
Cltc	1.10258	0.776	0.792	0.0450603	10007	no	no
Wdfy4	1.1024	0.249	0.392	3.19325e-14	6998	no	no
Ubn1	1.10206	0.384	0.495	3.14655e-07	8800	no	no
Tbc1d1	1.10182	0.329	0.449	9.40578e-08	7502	no	no
Zfp638	1.10159	0.348	0.474	6.61554e-09	NA	no	no
Dot1l	1.1013	0.425	0.541	6.47725e-07	9952	no	no
Pdgfc	1.1009	0.16	0.237	1.6864e-05	5548	no	no
Myo9a	1.10088	0.286	0.41	7.16102e-10	8174	no	no
Oxct1	1.10088	0.307	0.412	2.43528e-05	11449	no	no
Prex1	1.10077	0.372	0.486	4.60083e-08	1311	no	no
C1qc	1.10067	0.588	0.717	0.00200741	9785	no	no
Wapl	1.10065	0.548	0.661	1.745e-07	NA	no	no
Bach2	1.10051	0.447	0.537	0.0499222	4117	no	no
Pcyt1a	1.10048	0.384	0.488	7.96368e-05	15895	no	no
Slamf9	1.10033	0.178	0.253	0.000962324	16111	no	no
Fchsd2	1.1002	0.277	0.356	0.030294	7388	no	no
Atxn7l1	1.10017	0.354	0.486	1.26433e-10	8455	no	no
Agmo	1.09929	0.132	0.187	0.0181169	NA	no	no
Ckb	1.09915	0.164	0.27	1.73268e-10	3550	no	no
Csf1r	1.0991	0.832	0.802	0.000412805	555	no	yes
Ankrd11	1.09899	0.755	0.77	0.0119683	6486	no	no
Fbxl17	1.0988	0.525	0.606	0.00816453	1509	no	no
Slc25a33	1.09869	0.178	0.292	6.4801e-12	17749	no	no
Alpk1	1.09865	0.29	0.397	2.63617e-06	6005	no	no
Fut8	1.09857	0.259	0.368	3.82432e-06	430	yes	yes
Mcpt4	1.09853	0.072	0.139	6.7819e-08	NA	no	no
Usp37	1.09853	0.271	0.386	1.06923e-08	1086	no	no
Klrb1b	1.09853	0.103	0.176	4.35475e-07	NA	no	no
Rab3il1	1.09836	0.171	0.255	3.39266e-06	3476	no	no
Ptger4	1.09811	0.268	0.382	2.96607e-08	7675	no	no
Klra17	1.098	0.033	0.103	4.45686e-15	NA	no	no
Cadps	1.0972	0.112	0.17	0.00792711	8962	no	no
Luc7l2	1.09717	0.7	0.733	0.012449	4310	no	no
Mzb1	1.09707	0.041	0.124	7.52103e-18	11377	no	no
Rbbp8	1.09649	0.375	0.477	0.000861591	8987	no	no
Ciita	1.09646	0.099	0.215	7.01623e-19	6032	no	no
Iqgap2	1.09638	0.391	0.491	0.00315648	7465	no	no
Fbxo34	1.09622	0.295	0.419	2.53592e-08	6371	no	no
Bmp2k	1.09618	0.417	0.522	6.20767e-05	5164	no	no
Scaper	1.09612	0.211	0.299	8.43228e-06	9322	no	no
Prkch	1.09603	0.306	0.423	3.53511e-07	479	yes	no
Rps6ka5	1.09601	0.156	0.248	1.12294e-08	5114	no	no
Synj1	1.09537	0.517	0.598	0.0116764	245	yes	no
Bzw2	1.09499	0.252	0.338	0.000731739	15472	no	no
Fcgrt	1.09499	0.146	0.246	3.77725e-11	4450	no	no
Gm4951	1.09488	0.053	0.12	1.99249e-10	NA	no	no
Gm26520	1.09464	0.059	0.124	4.0696e-09	NA	no	no
Ang4	1.09452	0.128	0.203	1.42475e-05	NA	no	no
Mpp5	1.09402	0.365	0.474	6.13082e-06	9338	no	no
Phf20l1	1.09332	0.465	0.563	0.0136364	5837	no	no
Asap1	1.0932	0.37	0.472	0.000999608	484	yes	no
St6galnac3	1.09291	0.072	0.134	1.22216e-06	2455	no	no
Rbms3	1.09283	0.222	0.297	0.0175141	3147	no	no
Ccnl1	1.0926	0.807	0.801	0.00302592	5489	no	no
Rufy3	1.09237	0.294	0.4	4.41273e-06	2370	no	no
Morc3	1.09232	0.269	0.382	4.30414e-07	11837	no	no
Rftn1	1.09198	0.444	0.532	0.00987305	7089	no	no
Dapp1	1.09176	0.321	0.433	1.2322e-06	18073	no	no
Trip11	1.09144	0.345	0.468	4.51304e-06	1553	no	no
Enox2	1.09138	0.266	0.351	0.00032857	1139	no	no
Cobl	1.09093	0.113	0.166	0.0375006	15885	no	no
Tpst2	1.09093	0.276	0.411	1.10479e-11	6280	no	no
Fam214a	1.09078	0.127	0.196	9.46895e-05	12288	no	no
Cyfip1	1.0904	0.667	0.717	0.0111132	3845	no	no
Tmtc2	1.09022	0.346	0.436	0.0259595	4652	no	no
Snx29	1.09019	0.354	0.429	0.0121165	2970	no	no
Tox	1.09015	0.14	0.211	9.75574e-05	1965	no	no
Elmsan1	1.08976	0.275	0.388	7.5408e-08	8548	no	no
Sdccag8	1.08958	0.213	0.312	2.13074e-06	13345	no	no
Fubp1	1.08924	0.432	0.531	0.0017679	5045	no	no
Tbc1d5	1.08912	0.524	0.593	0.0295494	7043	no	no
Cyld	1.08881	0.318	0.428	6.35738e-06	3475	no	no
Snx9	1.0886	0.389	0.482	0.00400702	362	yes	no
Tap1	1.08797	0.235	0.384	7.53614e-16	18635	no	no
Gla	1.08788	0.333	0.429	0.00107523	19144	no	no
Il1rl1	1.08788	0.048	0.101	2.24793e-06	6024	no	no
Cd40	1.0874	0.177	0.288	1.2019e-10	4605	no	no
Vps54	1.08729	0.386	0.488	0.00441295	5497	no	no
Smyd3	1.08726	0.334	0.411	0.0312472	11009	no	no
Nlrc5	1.08687	0.166	0.277	9.38521e-12	2267	no	yes
Ccng1	1.08655	0.168	0.244	0.000810244	4812	no	no
Abcg3	1.08631	0.174	0.271	1.84519e-08	NA	no	no
Sec24b	1.08608	0.378	0.502	1.59306e-06	9545	no	no
Lilra5	1.08607	0.2	0.287	3.23642e-06	16794	no	no
Arhgef12	1.08586	0.226	0.311	0.000562349	5600	no	no
Lcp2	1.08583	0.503	0.586	0.0401827	16810	no	no
Xlr	1.0858	0.076	0.128	0.00047233	NA	no	no
Eef1a1	1.08561	0.982	0.989	0.000296868	5044	no	no
Pla2g15	1.08558	0.191	0.299	7.61452e-10	2776	no	no
Nabp1	1.0855	0.319	0.434	2.14037e-06	11959	no	no
Zfp704	1.08548	0.227	0.311	0.000393598	5698	no	no
5430427O19Rik	1.08504	0.07	0.164	8.01009e-17	NA	no	no
Usp12	1.08504	0.271	0.413	7.65635e-13	10184	no	no
Spon1	1.08488	0.069	0.136	3.91746e-08	3089	no	no
Ifngr1	1.08483	0.521	0.611	0.00168663	12291	no	no
Oip5os1	1.08476	0.259	0.353	0.00192089	NA	no	no
Znrf3	1.08455	0.245	0.34	0.000138488	455	yes	no
Evi2a	1.08443	0.311	0.422	8.95191e-07	8971	no	no
Asb2	1.08438	0.087	0.162	5.8043e-09	4950	no	no
Fam111a	1.08433	0.231	0.327	1.85114e-05	12908	no	no
Hectd1	1.08428	0.531	0.624	0.0198805	4889	no	no
Hpgd	1.08425	0.114	0.183	1.95603e-05	15551	no	no
Gpsm3	1.08422	0.324	0.438	0.000166444	11195	no	no
Ust	1.08406	0.117	0.177	0.000993181	1838	no	no
Hdac8	1.08403	0.165	0.235	0.000739445	4550	no	no
Clec16a	1.0838	0.162	0.247	2.74047e-06	12077	no	no
Cep350	1.08335	0.414	0.521	0.000388137	9097	no	no
Rcc2	1.08332	0.253	0.365	7.54168e-07	9652	no	no
Plxna4	1.0831	0.051	0.13	8.28167e-15	1895	no	no
Ppfibp2	1.08263	0.167	0.26	1.51497e-07	9209	no	no
Npl	1.08209	0.114	0.18	0.00024637	12027	no	no
Usp6nl	1.08139	0.272	0.374	5.57147e-05	6658	no	no
Vav1	1.08041	0.301	0.428	1.67682e-08	13399	no	no
Azin1	1.08024	0.572	0.664	0.0171934	5426	no	no
Spata5	1.07999	0.244	0.351	1.21904e-07	509	no	no
Thsd4	1.07993	0.084	0.145	3.27381e-05	238	yes	no
Pkig	1.07986	0.242	0.358	2.17361e-08	3600	no	no
Pxn	1.07885	0.389	0.506	2.33735e-06	5255	no	no
Ncoa2	1.07824	0.38	0.484	0.000806728	10074	no	no
Rasa3	1.07805	0.204	0.326	4.37809e-11	5000	no	no
Bcl2	1.07764	0.161	0.237	0.00021914	1013	no	yes
Lap3	1.07747	0.235	0.32	0.00503474	18797	no	no
Pias1	1.07714	0.423	0.52	0.00505003	4622	no	no
P2ry6	1.07681	0.244	0.348	1.11986e-06	12398	no	no
Kcmf1	1.07677	0.441	0.553	0.00200953	8601	no	no
Prkacb	1.07651	0.221	0.311	0.000226162	482	yes	no
Vps41	1.0764	0.33	0.425	0.00115252	5604	no	no
Senp6	1.07636	0.364	0.489	3.3398e-05	4050	no	no
Sik2	1.07625	0.36	0.452	0.00153397	2907	no	no
Sipa1l2	1.07619	0.271	0.397	4.68879e-10	9696	no	no
Cnn2	1.07542	0.22	0.337	1.99753e-08	13484	no	no
Rasgrp1	1.07541	0.134	0.257	1.52352e-16	11366	no	no
Pparg	1.07522	0.138	0.212	2.82105e-05	1543	no	no
Fads1	1.07438	0.136	0.227	7.10269e-09	3875	no	no
Tmem135	1.07382	0.347	0.441	0.00760937	14867	no	no
Lrrc8c	1.07339	0.327	0.419	0.000934404	4274	no	no
Man1c1	1.07331	0.235	0.308	0.0140744	7683	no	no
Prkag2	1.07237	0.171	0.238	0.0227156	14800	no	no
Sntb1	1.07215	0.073	0.119	0.0172868	7134	no	no
Smg1	1.07183	0.574	0.657	0.037223	594	no	no
Utrn	1.07176	0.348	0.461	5.22492e-05	6784	no	no
Gbp4	1.07171	0.095	0.153	0.000536469	8379	no	no
Hsd17b4	1.07155	0.284	0.378	0.00329828	15857	no	no
Tut4	1.07153	0.292	0.388	0.00697528	NA	no	no
Slco2b1	1.07142	0.065	0.148	9.89381e-14	4668	no	no
Kcnq5	1.0712	0.058	0.104	0.0014477	1764	no	no
Xpr1	1.07105	0.345	0.457	0.000500942	3915	no	no
Il21r	1.07096	0.2	0.293	6.45965e-06	10852	no	no
Stk3	1.07049	0.333	0.431	0.00093498	6958	no	no
Cog5	1.07044	0.305	0.393	0.0196873	4064	no	no
Pag1	1.07037	0.31	0.396	0.00790796	4928	no	no
Arhgef6	1.07026	0.192	0.292	3.85932e-07	1755	no	no
Rab43	1.07014	0.416	0.507	0.0118258	724	no	no
Sh3bp1	1.07005	0.218	0.342	6.83746e-10	13537	no	no
Fgd2	1.06999	0.184	0.282	7.08526e-08	6872	no	no
P2ry12	1.06998	0.084	0.183	7.38947e-16	14294	no	no
Mindy3	1.06988	0.323	0.421	0.00461477	NA	no	no
Adam22	1.06982	0.071	0.131	2.83268e-06	4183	no	no
Hfe	1.0698	0.186	0.285	9.50418e-08	4704	no	no
Hnrnpd	1.06971	0.533	0.634	0.0307009	3054	no	no
Abce1	1.06936	0.24	0.327	0.0118707	6941	no	no
Chd6	1.06895	0.267	0.364	0.000401614	5159	no	no
Dock11	1.06885	0.278	0.38	0.00013534	8118	no	no
Adgrg6	1.06871	0.069	0.113	0.0199777	NA	no	no
Zmynd11	1.06861	0.34	0.437	0.0110747	289	yes	no
Fam49a	1.06849	0.305	0.425	2.14826e-07	14718	no	no
Kit	1.06844	0.064	0.111	0.00190132	1531	no	yes
Il10ra	1.06824	0.346	0.477	3.13773e-08	16945	no	no
Polr2m	1.0681	0.218	0.305	0.00135308	6978	no	no
St3gal6	1.06799	0.167	0.244	0.00038747	14591	no	no
Zhx2	1.06752	0.24	0.328	0.000693351	217	yes	no
Dennd1b	1.06697	0.456	0.546	0.030625	4936	no	no
Kynu	1.06691	0.133	0.22	3.51071e-08	17130	no	no
Ube2v2	1.06681	0.274	0.361	0.0250122	7362	no	no
Arhgap25	1.06675	0.244	0.332	0.000474499	8464	no	no
Arfgef1	1.06674	0.458	0.568	0.0110594	10586	no	no
Pim3	1.06659	0.219	0.324	6.47952e-07	13300	no	no
Irf4	1.06623	0.052	0.11	7.09276e-08	4954	no	no
E230029C05Rik	1.06598	0.298	0.388	0.00700765	NA	no	no
Lpxn	1.06585	0.374	0.463	0.0144864	12170	no	no
Pcm1	1.06573	0.316	0.425	0.000227376	8698	no	no
Ddi2	1.06565	0.353	0.441	0.0142432	19131	no	no
Il10rb	1.06561	0.499	0.592	0.0106864	5900	no	no
Nol10	1.06533	0.129	0.22	4.16913e-09	127	yes	no
Zzef1	1.06531	0.256	0.377	7.79335e-08	7022	no	no
Gm49662	1.06519	0.157	0.244	7.99444e-07	NA	no	no
Secisbp2l	1.06515	0.326	0.425	0.00467047	10561	no	no
Slc30a1	1.06502	0.21	0.286	0.0150811	6569	no	no
Tmem134	1.06493	0.289	0.404	6.18422e-05	9829	no	no
Apaf1	1.06484	0.362	0.46	0.0128753	10027	no	no
Tlr1	1.06478	0.115	0.216	1.9745e-12	13983	no	no
St6gal1	1.06472	0.209	0.282	0.00760692	1873	no	no
Sh3pxd2a	1.06352	0.206	0.289	0.0015878	449	yes	no
Pde2a	1.06276	0.084	0.163	1.16477e-09	7877	no	no
Psd4	1.06273	0.229	0.335	1.09818e-05	1277	no	no
Nlrp1b	1.06266	0.161	0.266	3.04754e-10	NA	no	no
Bcor	1.06255	0.194	0.293	6.50349e-07	3359	no	no
Itpr1	1.06244	0.237	0.324	0.00428009	790	no	no
Trappc9	1.06225	0.264	0.365	1.25557e-05	5970	no	no
Itga4	1.06186	0.376	0.483	0.000402559	9161	no	no
Ms4a14	1.06182	0.106	0.174	1.33459e-05	12348	no	no
9930111J21Rik2	1.06167	0.111	0.205	7.87791e-11	NA	no	no
Cfh	1.06164	0.179	0.243	0.020203	16263	no	no
Nxpe5	1.06147	0.07	0.148	3.25626e-11	NA	no	no
Adipor2	1.06139	0.296	0.404	6.53839e-05	1526	no	yes
Slc29a3	1.06138	0.267	0.35	0.00916984	1245	no	no
Gm20513	1.0613	0.138	0.232	4.62892e-09	NA	no	no
Zc3h18	1.06118	0.2	0.295	3.23636e-06	8342	no	no
Vav2	1.061	0.127	0.217	3.40806e-09	729	no	no
Mindy2	1.06097	0.281	0.392	1.62229e-05	NA	no	no
Gbp5	1.0608	0.114	0.189	3.55285e-06	9198	no	no
Fbxw7	1.06058	0.326	0.416	0.039077	8652	no	no
Rassf4	1.06025	0.309	0.394	0.046313	8219	no	no
Themis2	1.06016	0.111	0.219	2.63826e-15	13397	no	no
Cd4	1.05978	0.067	0.12	5.22651e-05	6352	no	no
Rhoh	1.0596	0.133	0.228	1.39853e-09	3061	no	no
Zfp263	1.05954	0.245	0.363	3.78963e-08	NA	no	no
Cdkal1	1.05938	0.288	0.381	0.0013288	3050	no	no
Rab3gap2	1.0584	0.307	0.403	0.000648228	4071	no	no
Ptpn2	1.05836	0.393	0.494	0.0428156	6558	no	no
Smim10l1	1.05833	0.171	0.247	0.00841382	NA	no	no
Heca	1.05832	0.342	0.439	0.00545849	642	no	no
Rnf216	1.05811	0.359	0.48	8.80907e-06	465	yes	no
Tagap	1.0581	0.06	0.142	4.74277e-14	7405	no	no
Etnk1	1.0578	0.281	0.381	0.000199965	4887	no	no
Phf3	1.05771	0.392	0.49	0.0422445	2773	no	no
Glcci1	1.05768	0.201	0.278	0.00225118	6956	no	no
Gm26740	1.05764	0.267	0.37	4.5117e-06	NA	no	no
Gm48302	1.05757	0.039	0.11	4.05446e-14	NA	no	no
Smap2	1.05734	0.361	0.46	0.0147813	16299	no	no
Tm6sf1	1.05712	0.387	0.484	0.00771079	6570	no	no
Ppp2r5a	1.05712	0.44	0.548	0.00255436	1948	no	no
N4bp2l1	1.05708	0.117	0.207	1.16603e-09	7218	no	no
Tet2	1.05702	0.485	0.581	0.0115722	1733	no	no
Kdm4c	1.05698	0.278	0.38	0.000196213	887	no	no
Enpp4	1.05651	0.054	0.111	5.76944e-07	8239	no	no
Prkce	1.0564	0.201	0.284	0.000768254	533	no	yes
4632427E13Rik	1.05631	0.123	0.222	4.8193e-11	NA	no	no
Setd3	1.05628	0.309	0.411	0.0125067	12562	no	no
Fer	1.05617	0.089	0.143	0.00218108	12933	no	no
Kif13b	1.05617	0.34	0.431	0.0191634	9162	no	no
Rnf138	1.05586	0.172	0.246	0.00615166	3922	no	no
Apba1	1.05581	0.151	0.223	0.000188367	2884	no	no
Il17a	1.05531	0.057	0.104	0.000660462	18956	no	no
Fcrls	1.05524	0.161	0.224	0.0242809	NA	no	no
Ireb2	1.05515	0.237	0.331	0.000479374	5040	no	no
Ctdsp2	1.05505	0.262	0.364	0.000498426	421	yes	no
Tmem168	1.055	0.173	0.248	0.012903	8641	no	no
Mafg	1.05489	0.362	0.484	1.87721e-05	6149	no	no
Kat6a	1.05468	0.365	0.465	0.0355232	6594	no	no
Slfn5	1.05465	0.228	0.309	0.00677953	9968	no	no
Ipo7	1.05462	0.341	0.443	0.0233581	8584	no	no
Iws1	1.0544	0.242	0.335	0.000549839	12591	no	no
Naaa	1.0544	0.217	0.301	0.00288554	4459	no	no
Ppard	1.05422	0.389	0.488	0.00470676	1608	no	no
Serpina3g	1.05402	0.058	0.107	0.000304711	NA	no	no
Aldh3a2	1.05395	0.107	0.169	0.00140635	5154	no	no
Ikzf1	1.05383	0.314	0.405	0.0286108	949	no	no
Clec4a3	1.05368	0.338	0.435	0.0175328	NA	no	no
Cep120	1.05357	0.218	0.308	0.000318429	10391	no	no
Slc35b2	1.05356	0.276	0.374	0.000696601	14062	no	no
Tlr12	1.05331	0.106	0.191	8.94449e-09	NA	no	no
Cask	1.05314	0.311	0.417	0.000149151	9331	no	no
Rif1	1.05302	0.172	0.241	0.0226168	477	yes	no
Herc1	1.05293	0.387	0.488	0.0483088	8164	no	no
Ifi47	1.05291	0.102	0.174	3.30559e-06	NA	no	no
Lrch3	1.05277	0.306	0.405	0.00434405	1221	no	no
Stx16	1.05256	0.282	0.382	0.00131648	7764	no	no
Ccdc134	1.05251	0.08	0.159	3.95501e-10	15253	no	no
Pitrm1	1.05234	0.105	0.175	1.2872e-05	9343	no	no
Il6st	1.05193	0.186	0.27	0.000282853	5780	no	no
Zcchc24	1.05183	0.106	0.176	1.82868e-05	298	yes	no
Batf3	1.05181	0.105	0.176	6.80536e-06	3441	no	no
Lrmp	1.05173	0.146	0.241	3.83388e-08	14735	no	no
Apol7c	1.05163	0.071	0.115	0.0362283	NA	no	no
Csf3r	1.05157	0.254	0.367	2.44256e-06	7318	no	no
Sh2d1b1	1.05152	0.14	0.202	0.0183564	NA	no	no
Gas2l3	1.05151	0.35	0.445	0.00178172	1624	no	no
Map11	1.05144	0.153	0.218	0.0278681	NA	no	no
2006-03-01	1.05131	0.307	0.403	0.0343067	NA	no	no
Esco1	1.05112	0.204	0.287	0.00113181	10052	no	no
Micu2	1.05109	0.211	0.292	0.00620227	14528	no	no
Nsmce4a	1.05103	0.165	0.236	0.0183579	2605	no	no
Exoc6	1.05094	0.199	0.278	0.00139765	14007	no	no
Prps2	1.05083	0.068	0.116	0.00381421	15681	no	no
Bin1	1.05079	0.204	0.292	0.000494581	6447	no	no
Necap2	1.05061	0.289	0.386	0.0210316	6131	no	no
Zfp654	1.0505	0.221	0.305	0.00094437	NA	no	no
Itpr2	1.05036	0.323	0.429	0.000112771	6803	no	yes
Cnksr3	1.05032	0.098	0.16	0.000261154	1106	no	no
Apc	1.05023	0.31	0.417	0.00017108	2352	no	no
Mdn1	1.04974	0.221	0.3	0.026136	8184	no	no
Rnf157	1.04911	0.1	0.159	0.000840894	5063	no	no
Oasl2	1.04906	0.173	0.263	4.48184e-06	NA	no	no
AW011738	1.04899	0.08	0.13	0.0109042	NA	no	no
Ythdc2	1.04896	0.127	0.193	0.00112203	13755	no	no
Kmt5b	1.04864	0.25	0.356	2.27648e-05	NA	no	no
Ank	1.04845	0.19	0.272	0.0011533	NA	no	no
P2ry14	1.04832	0.086	0.142	0.000760766	705	no	no
Ddx50	1.0483	0.302	0.395	0.0121855	2068	no	no
Vps37a	1.0482	0.234	0.335	2.7083e-05	873	no	no
Cnpy3	1.04794	0.226	0.311	0.0108186	9404	no	no
Kat2b	1.04791	0.221	0.324	9.20062e-06	4890	no	no
Cntrl	1.04782	0.213	0.312	1.50346e-05	8404	no	no
Inpp4a	1.0478	0.133	0.202	0.000703871	2032	no	no
Cwc22	1.04733	0.132	0.204	0.000299648	8708	no	no
Atxn7	1.04717	0.304	0.423	6.25948e-06	951	no	no
Adcy7	1.04713	0.278	0.38	0.000263076	2415	no	no
Zeb2os	1.04696	0.277	0.378	9.57776e-05	NA	no	no
Ifi213	1.04689	0.067	0.135	2.32754e-08	NA	no	no
Lbh	1.04671	0.19	0.278	0.000355467	2738	no	no
Daglb	1.04667	0.217	0.301	0.00133089	2592	no	no
Rai1	1.04624	0.159	0.237	0.000281836	13187	no	no
Zbtb4	1.04615	0.082	0.139	0.000382375	2207	no	no
Ppp3cb	1.04602	0.277	0.372	0.00583039	4957	no	no
Sirt2	1.04582	0.326	0.433	0.00156476	2371	no	no
Phc3	1.04575	0.201	0.3	3.08393e-06	5826	no	no
2610037D02Rik	1.04572	0.109	0.172	0.000420496	NA	no	no
Coro7	1.04564	0.177	0.284	1.4445e-08	15806	no	no
Pik3cd	1.0456	0.232	0.343	8.4172e-07	6503	no	yes
Ptpn22	1.04555	0.125	0.202	8.22201e-06	4807	no	no
Tor3a	1.04546	0.145	0.239	5.73081e-08	12803	no	no
Trim44	1.04541	0.258	0.351	0.003097	9936	no	no
Mir22hg	1.04538	0.31	0.427	6.86483e-06	13951	no	no
Pou2f1	1.04522	0.233	0.319	0.00826374	21	yes	no
Ino80	1.04515	0.298	0.415	2.8442e-05	4618	no	no
Zfp655	1.04513	0.23	0.335	1.63958e-05	NA	no	no
Rptor	1.04506	0.299	0.416	1.98916e-06	4247	no	no
Card11	1.04497	0.083	0.138	0.000651083	9076	no	no
Dlst	1.04486	0.284	0.394	2.34005e-05	9275	no	no
Galnt2	1.04485	0.227	0.311	0.0105725	2148	no	no
Ankrd13c	1.04485	0.258	0.363	5.65554e-05	5178	no	no
Tle1	1.04467	0.218	0.294	0.0450543	5539	no	no
Ttc19	1.0446	0.23	0.329	5.12765e-05	1129	no	no
Med1	1.04441	0.26	0.35	0.0277392	5168	no	no
Ccnh	1.04408	0.146	0.239	1.154e-07	16262	no	no
Il15	1.04385	0.091	0.152	0.000289005	12023	no	no
Arhgap39	1.04353	0.148	0.216	0.00421997	8465	no	no
Crim1	1.04345	0.153	0.216	0.0381497	12390	no	no
Gm13391	1.04336	0.085	0.145	0.000138072	NA	no	no
Cma1	1.04315	0.044	0.102	7.02311e-09	5503	no	no
Prelid3b	1.04301	0.251	0.339	0.0428231	NA	no	no
Fgd3	1.04298	0.214	0.322	9.29714e-08	2447	no	no
Zfp326	1.04296	0.29	0.386	0.0032533	NA	no	no
Vta1	1.04285	0.248	0.345	0.000287704	5053	no	no
Ncoa5	1.04274	0.163	0.234	0.00428804	9517	no	no
Tpcn1	1.04249	0.151	0.228	0.000151648	11042	no	no
Ldah	1.04233	0.185	0.259	0.0155874	NA	no	no
Zfx	1.04231	0.286	0.39	0.000426208	2361	no	no
Ctdp1	1.04211	0.207	0.299	0.000191138	12573	no	no
Slc16a7	1.04183	0.084	0.146	2.72398e-05	7418	no	no
Abcf2	1.04179	0.123	0.197	4.75918e-05	6942	no	no
Fam168b	1.04147	0.349	0.456	0.00587127	2976	no	no
Ctsf	1.04145	0.069	0.127	3.79101e-05	10280	no	no
Slc16a6	1.0414	0.285	0.37	0.00957457	18210	no	no
Taf13	1.04128	0.203	0.281	0.0239752	17832	no	no
Ppp1r9b	1.04125	0.242	0.366	1.0366e-08	2071	no	no
Kcnj10	1.04116	0.072	0.149	2.68012e-10	10352	no	no
Tmem51	1.04115	0.207	0.309	1.32819e-06	14778	no	no
Vps26a	1.04114	0.415	0.519	0.0109244	13357	no	no
Ebi3	1.04092	0.143	0.217	0.00100549	15116	no	no
Ube2e1	1.04085	0.281	0.376	0.00652602	2400	no	no
Fnbp4	1.04072	0.249	0.347	0.00010034	11022	no	no
Trmt61b	1.04059	0.111	0.168	0.0116034	3116	no	no
Aig1	1.04042	0.412	0.519	0.00789061	7008	no	no
Rcsd1	1.04019	0.069	0.125	5.30027e-05	8536	no	no
Gbp9	1.04001	0.044	0.113	2.92623e-12	NA	no	no
Pepd	1.03996	0.268	0.382	1.5139e-06	15329	no	no
Nin	1.0397	0.223	0.321	3.88869e-05	2403	no	no
Poldip3	1.03968	0.319	0.419	0.0276948	6861	no	no
Sp4	1.03966	0.1	0.17	9.05308e-06	4449	no	no
Hat1	1.03959	0.254	0.346	0.00515741	7216	no	no
Ddx60	1.03956	0.094	0.154	0.000749159	12540	no	no
Ado	1.03946	0.078	0.134	0.000317557	1517	no	no
Nfxl1	1.03944	0.161	0.245	3.76872e-05	6314	no	no
Hdac5	1.03934	0.151	0.248	6.49524e-08	4231	no	no
Gm39469	1.03933	0.145	0.21	0.0255971	NA	no	no
Usp38	1.03928	0.232	0.332	7.76278e-05	1596	no	no
Ltv1	1.0391	0.17	0.255	9.7574e-05	16104	no	no
Rap2c	1.03903	0.267	0.364	0.00481753	8152	no	no
Clca3b	1.03872	0.364	0.476	0.0219077	NA	no	no
Pros1	1.03871	0.098	0.157	0.00112632	14178	no	no
Ccnf	1.03871	0.071	0.114	0.0457123	475	yes	no
Gm48065	1.03852	0.086	0.163	1.11164e-08	NA	no	no
Paxbp1	1.0385	0.245	0.329	0.0188977	10654	no	no
Efcab14	1.03848	0.197	0.278	0.00357159	15611	no	no
Zup1	1.0384	0.198	0.274	0.0190715	NA	no	no
Ndst1	1.03829	0.315	0.424	0.000220155	554	no	no
Tifab	1.03819	0.156	0.224	0.0226041	13905	no	no
Pygb	1.03819	0.154	0.226	0.00303572	661	no	no
Il1r1	1.03789	0.077	0.129	0.00118358	2625	no	no
Virma	1.03788	0.179	0.254	0.00499938	NA	no	no
Zfp62	1.03764	0.159	0.238	0.000152337	11716	no	no
Plcg2	1.03754	0.344	0.447	0.0029905	14022	no	no
Clec10a	1.0371	0.057	0.114	1.51916e-06	6275	no	no
Prim2	1.03678	0.092	0.148	0.0022544	4092	no	no
Ing3	1.03672	0.213	0.317	7.35387e-06	241	yes	no
Senp1	1.03645	0.143	0.209	0.0102809	143	yes	no
Dop1b	1.03638	0.199	0.275	0.00730765	NA	no	no
Ppm1d	1.0362	0.094	0.145	0.0331711	3964	no	no
Zfp984	1.0361	0.09	0.149	0.000625463	NA	no	no
Tom1	1.03601	0.283	0.374	0.0155208	3434	no	no
Nuak1	1.03598	0.059	0.104	0.00450821	3119	no	no
Tasor2	1.03559	0.168	0.24	0.0106998	NA	no	no
Fam167b	1.03558	0.049	0.107	9.7787e-08	6624	no	no
Acat1	1.03557	0.173	0.246	0.0174512	10130	no	no
Pdzd8	1.03556	0.202	0.304	1.97426e-06	12997	no	no
Cd22	1.03553	0.083	0.135	0.00655562	1424	no	no
Arnt	1.03543	0.331	0.428	0.0102395	1457	no	no
Ptbp2	1.03535	0.318	0.419	0.0132725	6760	no	no
Fmnl3	1.03534	0.148	0.224	0.000362565	743	no	no
Evi5	1.03527	0.198	0.281	0.00210487	2233	no	no
Zscan26	1.03525	0.11	0.18	6.35282e-05	8173	no	no
Arhgap11a	1.03524	0.077	0.123	0.0379359	2366	no	no
Klhl7	1.03496	0.142	0.209	0.0103208	802	no	no
Gm10134	1.03489	0.136	0.208	0.000493666	NA	no	no
Egr2	1.03489	0.167	0.239	0.00776754	4956	no	no
Batf	1.03488	0.118	0.189	0.000122243	18940	no	no
Vps18	1.03485	0.225	0.322	4.87215e-05	15589	no	no
Lifr	1.03483	0.098	0.177	4.94392e-08	10303	no	no
H2-T22	1.03483	0.178	0.266	0.000123126	NA	no	no
Pink1	1.03476	0.116	0.182	0.000893892	4005	no	no
Patl1	1.03463	0.218	0.299	0.0188753	1043	no	no
Prr5l	1.0346	0.199	0.282	0.000294684	12067	no	no
Tnfrsf13b	1.03449	0.139	0.212	0.000908105	11904	no	no
Rnase6	1.0343	0.075	0.134	4.05971e-05	11360	no	no
Tns1	1.03429	0.1	0.175	4.29296e-07	423	yes	no
Tcf20	1.03419	0.353	0.449	0.0499606	6974	no	no
Jmy	1.03418	0.253	0.339	0.00224702	9058	no	no
mir34apri	1.03364	0.053	0.12	4.36428e-10	NA	no	no
Herpud2	1.03336	0.187	0.28	2.56417e-05	2695	no	no
Parp9	1.03325	0.196	0.271	0.0309183	13298	no	no
Smc5	1.03317	0.207	0.287	0.00662793	13276	no	no
Ifi209	1.03311	0.162	0.252	8.086e-06	NA	no	no
Tox4	1.03309	0.299	0.396	0.0295015	680	no	no
Wdr41	1.03304	0.188	0.264	0.00795844	3552	no	no
Sfswap	1.033	0.233	0.325	0.00247733	10064	no	no
Mcm9	1.03294	0.131	0.191	0.0366172	2559	no	no
Hps5	1.03247	0.151	0.23	0.000233252	12547	no	no
Olfm1	1.03243	0.125	0.192	0.00138051	7716	no	no
Utp14b	1.03231	0.106	0.167	0.00290505	NA	no	no
Rnft1	1.03224	0.191	0.267	0.0223762	2067	no	no
Brwd3	1.03223	0.181	0.255	0.0243957	8190	no	no
H2-Q6	1.03222	0.173	0.258	0.000116109	NA	no	no
Mcur1	1.0322	0.207	0.293	0.00186154	6968	no	no
Plpbp	1.03213	0.244	0.332	0.0130577	NA	no	no
Kxd1	1.0321	0.22	0.306	0.00985882	16278	no	no
Zfp991	1.03202	0.105	0.171	0.000162014	NA	no	no
Dock1	1.03169	0.334	0.433	0.00923918	6242	no	no
Pip4p1	1.03156	0.175	0.258	0.000730567	NA	no	no
Hs3st3b1	1.03126	0.103	0.157	0.0404742	16100	no	no
6720427I07Rik	1.03122	0.12	0.188	0.000336798	NA	no	no
Slc45a4	1.03119	0.143	0.213	0.00124859	2633	no	no
Fbrsl1	1.0309	0.266	0.362	0.0114486	584	no	no
Sesn3	1.03089	0.087	0.136	0.0319423	4174	no	no
Tg	1.03083	0.051	0.1	0.000103371	16643	no	no
Iqsec2	1.03077	0.097	0.165	3.17564e-05	993	no	no
Secisbp2	1.03066	0.164	0.239	0.00207871	10342	no	no
Gm45716	1.03062	0.131	0.19	0.0471938	NA	no	no
Rassf2	1.03036	0.194	0.278	0.00216019	3902	no	no
Fam234b	1.03012	0.103	0.159	0.010723	NA	no	no
Ero1lb	1.03012	0.239	0.342	0.000157087	11397	no	no
Mynn	1.03005	0.06	0.109	0.000507105	3403	no	no
5031439G07Rik	1.03002	0.354	0.463	0.00191305	NA	no	no
1700109H08Rik	1.02993	0.07	0.136	3.74169e-07	NA	no	no
Prune2	1.02987	0.134	0.197	0.0076382	9705	no	no
Cdc42bpg	1.02982	0.112	0.173	0.00513652	11187	no	no
Rbm41	1.02981	0.108	0.164	0.0153581	14548	no	no
Xpo6	1.02959	0.293	0.388	0.011574	5335	no	no
Ramp1	1.02952	0.126	0.193	0.00197287	8960	no	no
Gm5086	1.02948	0.049	0.106	1.66314e-07	NA	no	no
Uso1	1.02947	0.344	0.444	0.0184279	14074	no	no
Afmid	1.02946	0.05	0.101	2.25467e-05	10131	no	no
Naf1	1.0294	0.11	0.177	0.000120034	9846	no	no
Trim30d	1.0293	0.174	0.244	0.0220242	NA	no	no
Gm5547	1.02919	0.098	0.161	0.000450663	NA	no	no
Cnot1	1.0291	0.443	0.559	0.00377376	15476	no	no
Kdm4a	1.02901	0.108	0.166	0.01518	11296	no	no
Zfyve9	1.02868	0.149	0.224	0.000580336	8230	no	no
Inpp5k	1.02866	0.153	0.228	0.00281074	2711	no	no
Pex5	1.02851	0.083	0.154	3.71212e-07	5646	no	no
Gm20732	1.0285	0.176	0.262	6.42569e-05	NA	no	no
Socs5	1.02846	0.064	0.111	0.00331683	1426	no	no
Ppp1r12c	1.02829	0.271	0.364	0.0115324	3452	no	no
Eif2a	1.02821	0.21	0.299	0.000816163	11323	no	no
Dgkd	1.02817	0.348	0.441	0.0421809	7944	no	no
P2ry13	1.0281	0.063	0.11	0.00333126	13452	no	no
Prpf39	1.02803	0.297	0.402	0.0046215	7851	no	no
BC005561	1.02765	0.16	0.228	0.0379785	NA	no	no
Ddx58	1.0274	0.121	0.185	0.00278744	1564	no	no
Zkscan1	1.02737	0.12	0.179	0.0276912	4845	no	no
Dmtf1	1.02731	0.164	0.246	0.000287551	2200	no	no
Tpst1	1.02731	0.067	0.114	0.0111614	8017	no	no
Scn1b	1.02729	0.084	0.137	0.00394812	349	yes	no
Gm14221	1.02703	0.1	0.156	0.00952807	NA	no	no
Hdac4	1.02694	0.227	0.325	0.000103913	4582	no	no
Taz	1.0267	0.115	0.179	0.00279072	6635	no	no
Hic1	1.02642	0.045	0.101	1.19762e-07	6373	no	no
Atmin	1.02638	0.108	0.167	0.00715659	3153	no	no
Cyp27a1	1.0262	0.122	0.197	5.55871e-05	11737	no	no
Mtmr1	1.0262	0.112	0.172	0.00815878	4558	no	no
Prkar1b	1.02614	0.067	0.112	0.0264891	2893	no	no
Plekhm1	1.0261	0.165	0.232	0.0399125	7383	no	no
Ttc17	1.02608	0.219	0.303	0.00578407	1959	no	no
Dido1	1.02599	0.217	0.3	0.0174358	1279	no	no
Smarcd2	1.02596	0.21	0.291	0.0252322	15011	no	no
Rnf34	1.02584	0.175	0.256	0.0010242	6084	no	no
Bahd1	1.02561	0.081	0.132	0.0096868	1626	no	no
Thada	1.02555	0.253	0.341	0.00362154	12463	no	no
Zfyve16	1.02524	0.118	0.177	0.0266016	10571	no	no
Fkbp15	1.02518	0.288	0.385	0.0070521	10682	no	no
Uvssa	1.02497	0.059	0.11	0.000127255	14075	no	no
Eid3	1.02493	0.057	0.1	0.0108072	7085	no	no
Rassf5	1.02493	0.186	0.26	0.0353425	3804	no	no
Ehbp1l1	1.02491	0.263	0.368	0.000376151	11778	no	no
Fhad1	1.02475	0.099	0.163	0.000195306	12039	no	no
Nfyc	1.02469	0.242	0.333	0.00379656	1110	no	no
Ints13	1.02456	0.122	0.185	0.0044227	NA	no	no
Paox	1.02433	0.107	0.165	0.00884645	14427	no	no
Birc2	1.02429	0.19	0.264	0.0438547	9461	no	no
Tbc1d31	1.02421	0.066	0.109	0.0442404	5083	no	no
Depdc7	1.02421	0.054	0.104	0.000108095	10348	no	no
Was	1.02404	0.21	0.309	0.00012726	15943	no	no
Dgkg	1.02391	0.06	0.102	0.0388273	3313	no	no
Ganc	1.0239	0.081	0.138	0.000535072	6661	no	no
Slfn8	1.02374	0.156	0.224	0.0196412	NA	no	no
Cog7	1.02373	0.1	0.152	0.0492111	10314	no	no
I830077J02Rik	1.02352	0.146	0.236	1.3366e-06	NA	no	no
Zfp445	1.02322	0.188	0.272	0.00401221	NA	no	no
Inpp5a	1.02309	0.196	0.286	0.000125919	5908	no	no
Il6ra	1.02305	0.332	0.445	0.00105628	NA	no	yes
Disc1	1.02301	0.176	0.252	0.00208094	2196	no	no
Rbmxl1	1.02298	0.111	0.173	0.00347348	2683	no	no
Slco3a1	1.02198	0.169	0.24	0.00346621	1224	no	no
5033421B08Rik	1.02197	0.159	0.224	0.0299478	NA	no	no
Rab11fip5	1.02197	0.098	0.151	0.0216436	3715	no	no
Ncoa6	1.02192	0.277	0.376	0.00561169	10075	no	no
Khnyn	1.02163	0.104	0.165	0.00143518	6664	no	no
Aagab	1.02156	0.133	0.195	0.0370411	398	yes	no
Pik3cg	1.02137	0.201	0.286	0.00242474	5031	no	no
Hspa14	1.02129	0.2	0.278	0.0480672	10217	no	no
Stk11	1.02094	0.252	0.349	0.0060296	10325	no	no
Hk3	1.02085	0.186	0.261	0.0299449	15191	no	no
Fbxo6	1.02075	0.094	0.149	0.0126383	2284	no	no
Zfp868	1.02074	0.068	0.115	0.00898179	NA	no	no
Nhlrc3	1.02053	0.146	0.213	0.0214973	8364	no	no
Rnf185	1.02051	0.159	0.24	0.000163088	6471	no	no
Gtpbp1	1.02032	0.101	0.156	0.0187596	2681	no	no
Mllt6	1.01982	0.189	0.273	0.00302529	1288	no	no
Parp11	1.01977	0.068	0.121	0.000402658	1443	no	no
Klhl5	1.01965	0.15	0.215	0.0289812	1359	no	no
Chuk	1.01963	0.205	0.297	0.000576923	8483	no	no
Tbc1d10a	1.01927	0.178	0.263	0.000407842	8276	no	no
Khk	1.01916	0.077	0.135	0.000195455	4686	no	no
Mnt	1.01914	0.171	0.262	1.7074e-05	1793	no	no
Slc12a9	1.01903	0.085	0.144	0.000716803	4357	no	no
Dop1a	1.0188	0.125	0.185	0.0247877	NA	no	no
Rogdi	1.01878	0.154	0.225	0.01043	2220	no	no
Acsf2	1.01861	0.156	0.249	1.14276e-06	7198	no	no
Dok1	1.01854	0.073	0.133	2.73229e-05	15549	no	no
Notch1	1.01849	0.214	0.305	0.00086813	91	yes	yes
Smcr8	1.0183	0.112	0.179	0.000585007	3380	no	no
Soga1	1.01828	0.126	0.193	0.00245709	1792	no	no
Dennd1c	1.01828	0.111	0.174	0.00220925	4862	no	no
Gm7072	1.01787	0.121	0.188	0.00121264	NA	no	no
Ap4s1	1.01746	0.145	0.224	0.000161363	2951	no	no
Opa3	1.01743	0.243	0.339	0.000621817	1788	no	no
Eri1	1.0171	0.199	0.283	0.00461584	1736	no	no
Socs1	1.01686	0.068	0.114	0.0198234	18776	no	no
Gpr160	1.01678	0.07	0.118	0.00952848	16129	no	no
Sfxn5	1.01668	0.073	0.122	0.00596255	1464	no	no
Amz1	1.01662	0.204	0.301	2.64286e-05	6796	no	no
Gm11613	1.01662	0.105	0.185	1.30464e-07	NA	no	no
Nfatc2	1.01655	0.081	0.131	0.0167117	2424	no	no
Rhbdf2	1.0161	0.288	0.384	0.0131429	7341	no	no
Dipk1a	1.01608	0.099	0.157	0.00294875	NA	no	no
Adora2b	1.01574	0.157	0.236	0.000766619	8299	no	no
Pacs2	1.01573	0.216	0.3	0.0123118	780	no	no
Zswim4	1.01546	0.3	0.405	0.000629701	4322	no	no
Ubr7	1.01546	0.092	0.145	0.016276	3352	no	no
Borcs6	1.0154	0.086	0.14	0.00868163	NA	no	no
Zfp667	1.01526	0.096	0.156	0.000584056	NA	no	no
Socs7	1.01519	0.102	0.173	1.41091e-05	1020	no	no
Acvrl1	1.01512	0.163	0.235	0.00999024	2641	no	no
Ticam1	1.0151	0.075	0.124	0.00671281	10480	no	no
Phldb1	1.01502	0.121	0.188	0.00088218	3713	no	no
Lemd3	1.01468	0.264	0.367	0.000914082	10794	no	no
Sp110	1.01463	0.2	0.282	0.0268018	12511	no	no
Scaf4	1.01462	0.318	0.416	0.0435779	9923	no	no
Usp2	1.01451	0.079	0.13	0.00762317	7320	no	no
Lfng	1.01395	0.193	0.275	0.00743763	6035	no	no
Hrh1	1.0137	0.062	0.105	0.0318568	10446	no	no
Gm4070	1.01367	0.056	0.1	0.00700467	NA	no	no
Tbc1d16	1.01363	0.122	0.184	0.0246826	12055	no	no
Trpm2	1.0134	0.122	0.195	5.79754e-05	4233	no	no
Nod2	1.01313	0.151	0.229	0.000202732	9653	no	no
Zfp110	1.01313	0.097	0.151	0.0176272	NA	no	no
Ctbs	1.01279	0.101	0.159	0.0106267	6236	no	no
Gpatch2l	1.01275	0.158	0.233	0.00353806	5203	no	no
Amz2	1.01267	0.149	0.217	0.0135711	6222	no	no
Sphk2	1.01258	0.102	0.157	0.0409737	13188	no	no
Zfp871	1.01256	0.267	0.357	0.0289785	NA	no	no
Gmip	1.01216	0.253	0.346	0.016187	3162	no	no
Spg11	1.0121	0.12	0.182	0.0071073	11964	no	no
Zfp281	1.01148	0.1	0.159	0.00290779	NA	no	yes
Mknk1	1.01147	0.165	0.24	0.00796185	12024	no	no
Tmem251	1.01146	0.223	0.306	0.039226	14870	no	no
Ptpro	1.01143	0.235	0.314	0.0362991	15746	no	no
Hlx	1.01115	0.106	0.164	0.0226138	5170	no	no
Zfp729b	1.01081	0.074	0.124	0.00439065	NA	no	no
Stard9	1.01054	0.222	0.303	0.00909973	7315	no	no
Per1	1.01021	0.227	0.321	0.00272308	3509	no	no
Traf3ip3	1.00986	0.062	0.109	0.00323536	2854	no	no
Zbtb21	1.00979	0.148	0.225	0.00147097	9087	no	no
Slc25a12	1.00967	0.145	0.218	0.00299569	9282	no	no
Tmem88	1.00933	0.074	0.122	0.0275037	13375	no	no
Calhm6	1.00929	0.101	0.163	0.00221764	NA	no	no
Ptpn11	1.00925	0.22	0.305	0.0450355	3576	no	no
Gprasp1	1.00887	0.119	0.184	0.00133731	4058	no	no
Lrig2	1.00874	0.1	0.154	0.0339736	5197	no	no
Lbr	1.00861	0.244	0.337	0.0130673	4090	no	no
Adgrg5	1.00854	0.215	0.304	0.00351885	NA	no	no
Zfp182	1.00785	0.127	0.187	0.0484931	NA	no	no
Wdr91	1.00762	0.144	0.208	0.020862	5248	no	no
Scarb1	1.00702	0.112	0.183	0.000161293	8007	no	no
Gabpb2	1.00536	0.186	0.264	0.0119493	9781	no	no
Gm15832	1.00531	0.111	0.172	0.00496484	NA	no	no
4930469K13Rik	1.00525	0.076	0.125	0.00755963	NA	no	no
Zfp992	1.00516	0.15	0.227	0.00144475	NA	no	no
Pofut1	1.00494	0.079	0.128	0.0231811	785	no	yes
Nod1	1.00488	0.076	0.132	0.000442627	5756	no	no
Plagl2	1.00486	0.253	0.344	0.0230864	445	yes	no
Map3k14	1.00468	0.202	0.297	0.000129227	399	yes	no
Hip1	1.00417	0.212	0.294	0.0136898	1386	no	no
Trim56	1.00267	0.104	0.16	0.0414781	14027	no	no
Csgalnact2	1.00037	0.161	0.239	0.00527526	4003	no	no
Tfeb	0.999558	0.131	0.193	0.0426161	3765	no	no
Vps37c	0.999185	0.164	0.246	0.00154557	7941	no	no
Gm10634	0.998852	0.079	0.138	0.000212586	NA	no	no
Adnp2	0.998658	0.113	0.175	0.00783499	5667	no	no
Donson	0.996666	0.103	0.159	0.0398537	12663	no	no
Srsf4	0.995922	0.209	0.293	0.0253324	14225	no	no
F630040K05Rik	0.995857	0.094	0.155	0.000744439	NA	no	no
Gm35154	0.993436	0.155	0.229	0.00455225	NA	no	no
Tbc1d9b	0.993317	0.209	0.291	0.0460108	9120	no	no
Naa25	0.991478	0.124	0.184	0.0306616	6313	no	no
Rnf166	0.988277	0.197	0.28	0.0223911	15932	no	no
Arrb1	0.984457	0.207	0.287	0.0435434	5149	no	no
Slc7a11	0.943725	0.779	0.696	1.17631e-07	3017	no	no
Chchd2	0.936277	0.929	0.923	3.55455e-06	14033	no	no
S100a9	0.934973	0.789	0.774	0.0176803	2282	no	no
Rpl7a	0.932282	0.899	0.887	0.0350054	12601	no	no
H3f3b	0.927955	0.985	0.978	0.0012773	20449	no	no
Serbp1	0.927737	0.778	0.782	0.000333543	2956	no	no
Rps5	0.926182	0.937	0.945	6.19374e-05	12336	no	no
Dynlt1f	0.925996	0.146	0.106	0.0414513	NA	no	no
Rpsa	0.924526	0.973	0.98	0.000110325	15342	no	no
Rpl19	0.920761	0.969	0.977	9.18015e-07	18762	no	no
Sema4g	0.920581	0.232	0.169	4.44551e-05	3052	no	no
S1pr1	0.919805	0.13	0.086	0.00577446	2537	no	no
Rps17	0.917153	0.914	0.91	0.000131092	17963	no	no
Sod1	0.916829	0.664	0.657	0.0414353	15584	no	no
Arpc5	0.916039	0.829	0.823	0.00160986	1082	no	no
Rpl18a	0.91589	0.961	0.964	4.4828e-05	14057	no	no
Ndufa13	0.915824	0.714	0.714	0.0128979	17824	no	no
Nlrp4e	0.915741	0.17	0.113	0.000118235	NA	no	no
Gstp1	0.914758	0.135	0.079	2.66942e-07	17266	no	no
Vim	0.914425	0.792	0.751	6.21385e-06	4677	no	no
Sh3bgrl2	0.914106	0.296	0.242	0.00671603	548	no	no
Clic1	0.91364	0.787	0.758	0.00699394	10810	no	no
Cops9	0.912734	0.672	0.66	0.00187513	NA	no	no
Lpcat4	0.910756	0.133	0.089	0.00606143	11767	no	no
Arpc2	0.910316	0.874	0.844	0.0286123	13721	no	no
1500015L24Rik	0.910061	0.139	0.096	0.0245298	NA	no	no
Plp2	0.909897	0.21	0.163	0.0382508	10788	no	no
Tmem256	0.9095	0.606	0.6	0.0102732	20304	no	no
Metap2	0.907099	0.671	0.646	3.87507e-06	2055	no	no
Calm1	0.906399	0.924	0.903	1.07423e-05	4899	no	no
Gnb1	0.906202	0.826	0.806	0.00828125	17628	no	no
Ptma	0.904398	0.977	0.977	5.63331e-05	11133	no	no
Tcim	0.903577	0.212	0.162	0.0359165	NA	no	no
Hint1	0.903092	0.755	0.753	0.00538551	16656	no	no
Arpc3	0.902997	0.835	0.812	0.0143745	17309	no	no
Psenen	0.901575	0.574	0.557	0.000308661	16904	no	no
Rps4x	0.900957	0.95	0.947	1.75116e-07	11843	no	no
Rps23	0.900524	0.949	0.943	4.79685e-06	7647	no	no
Rpl8	0.900384	0.967	0.945	7.24967e-11	17644	no	no
Rps7	0.899448	0.919	0.91	4.54959e-05	12337	no	no
Uqcc2	0.899421	0.462	0.45	0.033691	17468	no	no
Ubash3a	0.899276	0.122	0.077	0.000777486	9946	no	no
crenlslyz2	0.898912	0.144	0.06	8.81346e-19	NA	no	no
Hsp90ab1	0.898896	0.967	0.969	1.4594e-10	11581	no	no
Hist1h4i	0.898457	0.206	0.16	0.0146909	14096	no	no
Frg1	0.897979	0.442	0.409	0.00536179	15295	no	no
Ssu72	0.897725	0.55	0.541	0.0425942	10540	no	no
Spink4	0.897599	0.821	0.809	7.21095e-10	14633	no	no
Rgcc	0.897551	0.389	0.322	0.00320616	8733	no	no
Ndufb3	0.897547	0.571	0.563	0.00270209	18738	no	no
Rps13	0.896941	0.944	0.943	2.24173e-07	8706	no	no
Rplp2	0.896652	0.971	0.973	1.49906e-10	16748	no	no
Polr2f	0.896648	0.469	0.439	0.000682858	3625	no	no
Htr2b	0.89656	0.117	0.056	8.61739e-10	12548	no	no
Atp5d	0.89573	0.756	0.716	3.96064e-06	3590	no	no
Rpl18	0.894064	0.939	0.939	7.02776e-10	17961	no	no
Slc27a1	0.89372	0.19	0.135	8.36947e-05	12213	no	no
Hspa8	0.893659	0.976	0.959	8.2545e-06	10300	no	no
Lsm12	0.892729	0.499	0.481	0.0338834	1332	no	no
Rps27l	0.892684	0.778	0.756	2.6888e-08	24362	no	no
Abca1	0.892642	0.814	0.746	0.010187	5478	no	no
Gpi1	0.892565	0.714	0.709	0.0173573	NA	no	yes
Rhog	0.892291	0.61	0.597	0.036308	7835	no	no
Morf4l1	0.891392	0.786	0.749	1.07179e-05	8057	no	no
Rpl5	0.891383	0.938	0.921	1.7473e-09	13037	no	no
Ssr4	0.890981	0.712	0.693	1.79933e-06	14475	no	no
Chmp3	0.890242	0.512	0.499	0.0160811	5049	no	no
Arpc4	0.890097	0.725	0.701	0.000154652	3173	no	no
Uqcrb	0.889592	0.714	0.723	3.24512e-05	14380	no	no
Atp5h	0.889251	0.822	0.801	7.34913e-09	22726	no	no
Snrpf	0.887386	0.654	0.636	0.00130223	16759	no	no
Tsc22d4	0.887384	0.532	0.514	0.00236593	17424	no	no
Prelid1	0.886673	0.605	0.577	8.59553e-05	9750	no	no
Rps12	0.886421	0.985	0.987	8.61055e-12	16660	no	no
Rpl31	0.886408	0.904	0.888	7.71286e-11	9349	no	no
Ndufb9	0.886122	0.649	0.634	8.053e-08	14461	no	no
Rbm8a	0.886095	0.53	0.516	0.00318844	9147	no	no
Psmb5	0.88607	0.584	0.565	0.000170874	17952	no	no
Pcbp2	0.885825	0.85	0.816	2.78014e-09	10556	no	no
Rpl9-ps6	0.88575	0.273	0.233	0.0275367	NA	no	no
Hspe1	0.884771	0.71	0.709	0.0231504	15789	no	no
Hist1h4n	0.884275	0.129	0.071	1.0684e-07	NA	no	no
Noxo1	0.884166	0.289	0.24	0.0165257	18260	no	no
Dynlrb1	0.884096	0.529	0.508	1.15225e-05	11628	no	no
Cox6a1	0.883715	0.782	0.758	4.59706e-07	20526	no	no
Bola2	0.883633	0.599	0.579	6.13334e-05	19070	no	no
Eif5a	0.883339	0.778	0.77	2.64143e-06	16655	no	no
Dpm3	0.883305	0.428	0.407	0.0245278	18805	no	no
Rpl11	0.883231	0.936	0.931	3.41174e-13	14803	no	no
Snrpd2	0.883158	0.588	0.559	6.69123e-08	6227	no	no
Fxyd3	0.882282	0.372	0.315	0.000111223	17737	no	no
Anapc13	0.881918	0.472	0.451	0.00612187	13319	no	no
Psmc1	0.881546	0.482	0.476	0.0210337	10086	no	no
Snhg1	0.881426	0.456	0.431	0.0342784	13156	no	no
Ndufb7	0.880888	0.65	0.638	6.79295e-06	19185	no	no
Rps10	0.880834	0.961	0.959	9.1709e-13	15341	no	no
Slc3a2	0.880601	0.694	0.656	0.029504	4870	no	no
Arf6	0.879154	0.45	0.413	5.45202e-05	1201	no	no
Rpl30	0.879001	0.945	0.945	9.08457e-09	14471	no	no
Ccdc146	0.878883	0.111	0.06	3.22114e-06	12260	no	no
Serpinb6a	0.878696	0.395	0.361	0.0300374	NA	no	no
Krt19	0.87768	0.838	0.856	0.000215387	6566	no	no
Plin2	0.877679	0.681	0.638	7.1611e-05	14401	no	no
Tmem14c	0.877627	0.645	0.632	0.0034752	17981	no	no
Ndufb2	0.877307	0.523	0.511	0.00177918	10539	no	no
Rps27rt	0.877202	0.354	0.319	0.00639833	NA	no	no
D8Ertd738e	0.876922	0.688	0.651	3.8413e-06	NA	no	no
Pfdn1	0.876844	0.428	0.398	0.00159864	10322	no	no
Ccdc12	0.875639	0.569	0.561	0.00638305	19122	no	no
Abcf1	0.874955	0.574	0.561	0.000441809	2700	no	no
Rpl28	0.874599	0.963	0.966	6.53491e-15	10762	no	no
Mgst1	0.873756	0.321	0.264	0.00138946	14189	no	no
Hk2	0.873503	0.757	0.697	0.000112069	13688	no	yes
Snhg8	0.872736	0.47	0.448	0.0189081	16403	no	no
Sema3c	0.87269	0.423	0.355	1.91024e-07	5282	no	no
Atp5o	0.872558	0.662	0.658	6.19694e-06	22728	no	no
Chmp4b	0.872096	0.755	0.736	3.36026e-06	12953	no	no
Slc31a1	0.872048	0.509	0.492	0.0468932	3977	no	no
Romo1	0.87204	0.649	0.624	1.92787e-09	18760	no	no
Rps16	0.871551	0.967	0.963	2.50492e-13	16210	no	no
Snu13	0.871445	0.515	0.518	0.0179052	NA	no	no
Tubb4b	0.871116	0.49	0.459	0.000314354	16048	no	no
Actn1	0.870549	0.4	0.35	0.000107607	3680	no	no
Atp6ap1	0.870443	0.594	0.579	4.97268e-05	7807	no	no
Reep5	0.87035	0.625	0.61	7.58424e-06	5961	no	no
Fos	0.870261	0.882	0.848	0.000616732	11421	no	no
Hist1h2bc	0.870227	0.531	0.515	0.0114962	11401	no	no
Snhg6	0.869907	0.333	0.277	8.29844e-06	16757	no	no
Cox6b1	0.868851	0.85	0.832	2.06736e-15	15807	no	no
Rpl10a	0.868778	0.93	0.924	4.15726e-17	13812	no	no
Ndufv3	0.868621	0.614	0.591	6.78725e-08	4044	no	no
Selenok	0.868001	0.733	0.687	1.42911e-06	NA	no	no
Psmc3	0.867972	0.546	0.524	6.55812e-07	8267	no	no
Rps18	0.86765	0.922	0.915	1.12923e-10	9193	no	no
Rpl36a	0.867593	0.861	0.845	2.84962e-10	19210	no	no
Nop10	0.867507	0.542	0.504	2.07613e-07	17940	no	no
Atpif1	0.867107	0.759	0.746	5.59575e-12	10710	no	no
Gabarap	0.866819	0.858	0.828	2.24839e-13	14239	no	no
Srp19	0.866239	0.434	0.409	0.00343962	18779	no	no
Eif5b	0.866165	0.705	0.684	5.24885e-07	7247	no	no
Arpp19	0.865712	0.687	0.663	2.92785e-10	230	yes	no
Ppib	0.865583	0.725	0.686	2.34606e-09	6491	no	no
Gtf2h5	0.864981	0.531	0.5	2.50125e-07	7750	no	no
Cnih4	0.864652	0.492	0.467	0.00139277	2796	no	no
Elf3	0.864618	0.473	0.427	0.000120578	14569	no	no
Bsg	0.864514	0.812	0.797	1.24546e-10	16612	no	no
Fcer1g	0.864415	0.889	0.888	7.88995e-08	4258	no	no
Rpl29	0.864415	0.878	0.86	9.21634e-12	13302	no	no
Pdlim7	0.864287	0.404	0.352	0.000118556	364	yes	no
Atp5g3	0.863714	0.763	0.752	1.275e-11	8864	no	no
M6pr	0.863147	0.693	0.686	4.85221e-05	4458	no	no
Rps24	0.862765	0.989	0.992	1.47912e-16	10297	no	no
Llph	0.862029	0.579	0.563	2.18612e-06	1427	no	no
Myl12a	0.862016	0.767	0.744	2.29391e-08	17936	no	no
Mapk13	0.861641	0.346	0.292	0.000572212	664	no	no
Tnfaip2	0.861298	0.751	0.697	0.0142615	2172	no	no
Ndufs5	0.861024	0.538	0.516	6.33268e-06	20265	no	no
Ggh	0.860456	0.348	0.318	0.0109235	3719	no	no
Vat1	0.860303	0.315	0.272	0.00610271	547	no	yes
Ly6m	0.860253	0.157	0.106	0.00061301	NA	no	no
Aplp2	0.860206	0.693	0.669	4.23948e-07	3505	no	no
Arglu1	0.860119	0.573	0.549	7.19597e-06	1528	no	no
Myadm	0.859302	0.406	0.37	0.000200348	1253	no	no
Rpl21	0.859046	0.913	0.911	4.77232e-13	15239	no	no
Atp6v1f	0.858905	0.734	0.698	6.51006e-12	20518	no	no
Tgif1	0.858555	0.664	0.621	3.42918e-05	18656	no	no
Rpl32	0.858199	0.973	0.961	1.47267e-17	6087	no	no
Pet100	0.858183	0.563	0.543	1.55093e-07	20279	no	no
Eif3j1	0.858028	0.59	0.573	2.16862e-05	NA	no	no
Cirbp	0.857999	0.332	0.293	0.00914875	5003	no	no
Atp5g2	0.857822	0.789	0.765	4.30507e-15	22724	no	no
Rps11	0.857157	0.957	0.949	6.44354e-16	14553	no	no
Gas5	0.857038	0.789	0.763	5.82897e-07	16128	no	no
Cd52	0.855971	0.851	0.841	1.50313e-05	8456	no	no
Morf4l2	0.855814	0.543	0.519	1.02455e-06	12593	no	no
Cd53	0.855664	0.807	0.745	0.000131598	14197	no	no
Ywhab	0.855591	0.718	0.693	1.70501e-09	13309	no	no
Cyba	0.855227	0.9	0.876	2.18476e-12	15548	no	no
Atp5b	0.855034	0.828	0.81	5.341e-16	22719	no	no
Sarnp	0.855033	0.618	0.585	2.28357e-07	13501	no	no
Rpl12	0.85486	0.937	0.94	2.38061e-17	19209	no	no
Rpl13	0.854693	0.973	0.978	6.43996e-18	7518	no	no
Pofut2	0.85461	0.294	0.242	8.97175e-06	9345	no	no
Uqcr11	0.853698	0.772	0.751	6.79175e-15	18215	no	no
Tagln2	0.853656	0.775	0.735	9.63931e-10	3387	no	no
S100a14	0.853624	0.405	0.348	2.34372e-05	16504	no	no
Rpl35a	0.852062	0.973	0.97	1.4043e-17	15339	no	no
Prkar1a	0.85198	0.671	0.649	7.08593e-07	4453	no	no
Polr2l	0.851642	0.379	0.325	0.000890632	13691	no	no
Plec	0.851453	0.533	0.501	0.00523265	11806	no	no
Ptafr	0.850967	0.653	0.607	0.00697027	13655	no	no
Pdia4	0.850839	0.476	0.444	5.87189e-05	14021	no	no
Psmb3	0.85038	0.641	0.612	3.3273e-11	18753	no	no
Tbca	0.850222	0.678	0.649	2.26987e-14	12496	no	no
Rps3a1	0.848958	0.97	0.973	3.20901e-24	NA	no	no
Pgam1	0.848858	0.696	0.689	0.000119195	4168	no	no
Ctsa	0.848631	0.74	0.709	1.46059e-05	10517	no	no
Ndufa2	0.848483	0.8	0.777	3.06231e-16	20262	no	no
Spcs2	0.8484	0.613	0.594	1.87963e-07	3874	no	no
Sfn	0.848195	0.524	0.441	1.6127e-13	5867	no	no
Fkbp1a	0.847437	0.586	0.559	3.64475e-08	1087	no	no
Ndufa11	0.846744	0.598	0.55	5.01132e-12	17380	no	no
Ddx21	0.844374	0.604	0.578	2.00993e-06	6829	no	no
Lilrb4a	0.843999	0.822	0.755	8.93979e-07	NA	no	no
Syngr1	0.843732	0.219	0.168	0.00153715	1858	no	no
Krtcap2	0.843607	0.539	0.502	1.97422e-07	15920	no	no
Myl6	0.842972	0.936	0.934	2.99284e-29	10528	no	no
Zfas1	0.842101	0.528	0.491	2.96624e-06	16938	no	no
Snrpg	0.841152	0.75	0.712	2.67417e-13	14558	no	no
Areg	0.840984	0.472	0.423	0.00312655	452	yes	yes
Emilin2	0.840171	0.572	0.516	0.0012093	3080	no	no
S100a13	0.840028	0.566	0.516	2.60121e-10	19214	no	no
Ist1	0.83971	0.591	0.568	2.53888e-05	8241	no	no
Ahnak	0.839418	0.795	0.764	7.9542e-05	6231	no	no
Map1lc3b	0.839344	0.704	0.67	5.11509e-12	14044	no	no
Lypd8	0.839331	0.952	0.955	0.000344606	15002	no	no
Slc38a2	0.839032	0.772	0.742	1.09719e-07	5911	no	no
Manf	0.838303	0.642	0.626	3.91106e-05	16191	no	no
Itgb2	0.838111	0.665	0.655	0.000229051	15399	no	no
Anxa1	0.837961	0.635	0.617	1.78968e-05	17803	no	no
Rbx1	0.837773	0.677	0.646	1.17359e-12	20288	no	no
Calm2	0.837519	0.838	0.801	6.17794e-16	12259	no	no
Polr2k	0.836842	0.488	0.439	1.00125e-09	16024	no	no
Smdt1	0.836695	0.746	0.71	7.95016e-16	17648	no	no
Egln3	0.836608	0.266	0.199	1.65687e-05	1243	no	no
Slfn2	0.836438	0.779	0.711	6.7535e-06	NA	no	no
Smox	0.836237	0.65	0.601	0.000115317	3115	no	no
Aprt	0.836065	0.712	0.688	7.28704e-11	19112	no	no
Tsc22d3	0.835324	0.351	0.299	0.000320082	16047	no	no
1810037I17Rik	0.835314	0.696	0.652	1.19889e-13	NA	no	no
Pkm	0.835268	0.872	0.821	7.08293e-14	14491	no	no
Tpm1	0.835021	0.58	0.547	1.21036e-06	1783	no	no
Mcemp1	0.834643	0.299	0.252	0.0271591	12818	no	no
Slc7a2	0.834177	0.288	0.23	0.00230241	2525	no	no
Calr	0.833496	0.867	0.852	4.10199e-11	3736	no	no
Brd2	0.833467	0.715	0.673	2.1178e-08	1758	no	no
Tspo	0.832688	0.744	0.697	8.13794e-10	16949	no	no
Erh	0.832427	0.358	0.28	1.58472e-12	10813	no	no
Sh3bgrl3	0.832267	0.792	0.761	1.86035e-10	14250	no	no
Itgam	0.83212	0.685	0.605	1.1409e-08	14583	no	no
Nme2	0.832073	0.829	0.796	6.56716e-14	19187	no	no
Ppia	0.832031	0.942	0.947	1.64062e-24	7169	no	no
F10	0.831538	0.402	0.316	8.82141e-07	15185	no	no
Sdc1	0.830614	0.408	0.335	2.07986e-05	4637	no	no
Trem1	0.830608	0.389	0.328	0.000231044	10733	no	no
Hmgb1	0.829903	0.812	0.786	5.63226e-20	2083	no	yes
Cebpb	0.829671	0.89	0.784	9.92484e-10	6432	no	no
Atp6v0b	0.828602	0.787	0.739	2.681e-11	12489	no	no
Uqcrh	0.828599	0.868	0.841	1.32171e-21	20312	no	no
Tes	0.828585	0.689	0.627	2.87599e-12	15887	no	no
Nedd8	0.828157	0.738	0.702	5.32173e-17	9588	no	no
Rpl27	0.828102	0.933	0.924	2.20453e-27	17400	no	no
S100a1	0.827992	0.426	0.37	2.71978e-09	14145	no	no
Chmp2a	0.82673	0.664	0.632	2.11842e-12	11269	no	no
Atp5j2	0.826626	0.809	0.778	6.38821e-25	19009	no	no
Snrnp27	0.82545	0.483	0.416	1.16565e-12	13816	no	no
Dusp3	0.825351	0.481	0.439	8.18727e-07	1328	no	no
Rpl15	0.825328	0.933	0.91	4.27058e-25	1977	no	no
Elob	0.825227	0.806	0.758	1.66614e-20	NA	no	no
Cox5b	0.825039	0.765	0.732	1.77903e-19	22263	no	no
Dynll1	0.824893	0.771	0.737	4.54145e-16	15984	no	no
Ndufc1	0.824424	0.624	0.587	1.86819e-14	3956	no	no
Tpi1	0.823876	0.713	0.695	5.50406e-12	12928	no	no
Rhoa	0.8233	0.862	0.818	2.34427e-22	6657	no	no
Ddx5	0.823151	0.958	0.935	1.48492e-31	12990	no	no
Sdc4	0.822622	0.678	0.632	0.0041723	5157	no	no
Slc25a3	0.821943	0.908	0.864	2.41824e-29	12829	no	no
Atp5l	0.821404	0.872	0.847	1.02685e-23	20397	no	no
Prdx5	0.820624	0.851	0.821	2.90448e-08	20284	no	no
Cycs	0.819468	0.63	0.576	1.40898e-15	8906	no	no
Alyref	0.819269	0.484	0.427	5.63737e-13	10205	no	no
Emp1	0.819054	0.535	0.473	8.58971e-07	3303	no	no
Sub1	0.81851	0.811	0.76	1.97756e-13	11813	no	no
Dync1i2	0.818153	0.701	0.67	3.65079e-19	3208	no	no
Cldn4	0.818037	0.611	0.566	7.97435e-12	12375	no	no
Ndufa3	0.817833	0.723	0.663	5.51365e-22	19182	no	no
Hmgb2	0.817163	0.767	0.728	2.95604e-11	6230	no	no
Nisch	0.816747	0.6	0.575	3.31872e-07	2696	no	no
Slc16a3	0.816522	0.553	0.477	6.46756e-08	11428	no	no
Atp1a1	0.816448	0.801	0.744	4.41968e-13	9114	no	no
Higd1a	0.81568	0.557	0.528	1.81821e-06	17900	no	no
Ms4a6d	0.815451	0.656	0.601	2.61437e-08	NA	no	no
Cox4i1	0.814796	0.936	0.919	1.72617e-38	11247	no	no
Tyrobp	0.814775	0.873	0.874	1.34826e-16	17028	no	no
Ier3	0.814474	0.835	0.748	1.30388e-10	15104	no	no
Eif2s2	0.813739	0.826	0.794	1.00971e-24	820	no	no
Aldoa	0.813568	0.841	0.828	1.01929e-18	3333	no	no
Gpx1	0.813352	0.889	0.859	2.36615e-16	19068	no	no
2410006H16Rik	0.812473	0.644	0.607	1.7567e-07	NA	no	no
Sec61b	0.811572	0.809	0.758	7.38343e-17	14061	no	no
Pgk1	0.811432	0.764	0.724	2.27907e-13	8429	no	no
Znhit1	0.810745	0.525	0.44	5.52418e-19	10507	no	no
Uqcr10	0.809902	0.775	0.735	4.82578e-25	13858	no	no
Nme1	0.809692	0.69	0.652	5.02797e-16	17939	no	no
Msn	0.809407	0.796	0.732	6.06648e-13	2534	no	no
Bcl2a1b	0.809273	0.753	0.719	1.99918e-05	NA	no	no
Lmna	0.809084	0.726	0.67	2.74345e-11	888	no	no
Tomm7	0.808791	0.752	0.711	1.97035e-21	20306	no	no
Rps26	0.808465	0.981	0.976	4.14266e-40	20587	no	no
Dbi	0.808328	0.817	0.789	8.21882e-18	18911	no	no
Vegfa	0.807823	0.665	0.567	7.41315e-10	744	no	no
2200002D01Rik	0.807784	0.567	0.547	0.00266033	NA	no	no
Bnip3	0.80765	0.35	0.278	5.20484e-09	7596	no	no
Rpl23	0.804993	0.985	0.986	1.65652e-44	11770	no	no
Gapdh	0.804354	0.9	0.893	7.16443e-21	3378	no	no
Slc11a1	0.80322	0.651	0.606	1.33222e-05	14973	no	no
Ndufa7	0.802729	0.709	0.654	7.25217e-22	20263	no	no
Ldha	0.802551	0.811	0.789	6.52675e-17	2735	no	yes
Dad1	0.801845	0.758	0.709	1.50714e-23	10333	no	no
1110038B12Rik	0.801353	0.497	0.396	3.21538e-24	NA	no	no
H2afj	0.800942	0.835	0.795	3.28781e-25	11082	no	no
Rpl22l1	0.800932	0.828	0.788	1.11415e-23	12402	no	no
Skp1a	0.799863	0.593	0.535	2.56809e-18	NA	no	no
C3	0.798181	0.449	0.394	0.000102266	6215	no	no
Cox7b	0.797355	0.797	0.742	4.63714e-27	18192	no	no
Rps15a	0.797283	0.948	0.939	1.97654e-31	13079	no	no
Atp6v0d2	0.796452	0.124	0.055	2.70691e-13	12412	no	no
Rpl27a	0.795098	0.979	0.973	1.22548e-43	10043	no	no
Irf2bp2	0.794574	0.743	0.661	3.87533e-16	1411	no	no
Gm10076	0.792999	0.635	0.571	7.46296e-22	NA	no	no
Fxyd5	0.792994	0.806	0.736	1.6518e-16	11953	no	no
Txn1	0.792723	0.912	0.89	1.13172e-25	NA	no	no
Ndufa1	0.792709	0.708	0.661	3.86395e-23	17823	no	no
Gm2000	0.792367	0.521	0.444	2.05134e-20	NA	no	no
Atp5g1	0.792184	0.704	0.659	8.26551e-23	22723	no	no
Mrpl52	0.791128	0.768	0.712	1.35762e-19	4031	no	no
Uqcrq	0.790081	0.821	0.77	4.42123e-33	12497	no	no
Pfn1	0.789867	0.942	0.922	2.18563e-43	16734	no	no
Flna	0.788501	0.599	0.529	2.91026e-13	788	no	no
Clec4n	0.788272	0.712	0.694	0.000193074	NA	no	no
Pdpn	0.787628	0.343	0.252	3.95042e-11	2791	no	no
Msrb1	0.787605	0.694	0.641	2.54997e-13	16997	no	no
Gng5	0.786974	0.866	0.824	8.29128e-37	17899	no	no
Lgals3	0.786019	0.939	0.923	1.45633e-23	7000	no	no
Dstn	0.785653	0.863	0.844	7.74274e-25	4755	no	no
Grina	0.785422	0.596	0.564	3.85503e-09	1879	no	no
Cxcr4	0.784967	0.52	0.463	6.13822e-08	14452	no	no
Cox8a	0.784534	0.904	0.866	4.21699e-39	20209	no	no
Rpl34	0.7845	0.962	0.933	1.19721e-38	15240	no	no
Rpl26	0.783663	0.961	0.953	3.26792e-48	NA	no	no
Psma7	0.783153	0.78	0.724	6.85614e-25	7833	no	no
Mrpl33	0.781632	0.688	0.61	3.24073e-17	5775	no	no
Tmem258	0.781486	0.653	0.579	2.77623e-24	9172	no	no
Krt18	0.781034	0.821	0.76	4.00004e-28	18101	no	no
Nsa2	0.780064	0.724	0.664	2.82671e-21	6618	no	no
Pdap1	0.779787	0.608	0.531	1.99505e-25	4607	no	no
Ecm1	0.779224	0.54	0.494	4.37362e-05	9569	no	no
Nmt1	0.778428	0.674	0.624	3.0339e-23	5129	no	no
Atp5mpl	0.775041	0.826	0.755	9.69441e-39	NA	no	no
Atp6v0e	0.773203	0.767	0.711	5.54844e-30	NA	no	no
Rpl41	0.772165	0.995	0.995	5.44284e-54	16033	no	no
Srgn	0.771982	0.941	0.91	1.60673e-18	2502	no	no
Clec4d	0.770769	0.7	0.624	8.71117e-14	12707	no	no
Rpl36	0.770497	0.964	0.959	5.36127e-57	15934	no	no
Rpl22	0.77035	0.929	0.908	3.46728e-48	18208	no	no
Lgals4	0.769062	0.856	0.835	6.86065e-24	14127	no	no
Itgal	0.768952	0.526	0.497	0.000102726	6376	no	yes
Colec12	0.768225	0.137	0.083	6.45391e-05	3898	no	no
Ost4	0.7681	0.646	0.58	7.90587e-27	16020	no	no
Rps8	0.767817	0.989	0.988	1.56063e-55	17402	no	no
Atp5k	0.766414	0.789	0.738	2.47675e-37	NA	no	no
Eno1	0.76624	0.604	0.532	2.1224e-18	15900	no	no
Wfdc17	0.765894	0.715	0.656	8.23813e-06	NA	no	no
Clec4e	0.764812	0.581	0.481	4.32803e-10	11370	no	no
Serf2	0.763867	0.904	0.87	1.70692e-44	8010	no	no
Fn1	0.763213	0.677	0.542	1.25415e-23	1171	no	no
Atp6v0c	0.762517	0.901	0.868	5.6017e-39	17310	no	no
Cd14	0.762494	0.844	0.751	2.5521e-17	9380	no	no
Ywhaz	0.762408	0.891	0.844	3.89365e-43	2469	no	no
Tomm6	0.761789	0.744	0.677	7.4823e-35	19081	no	no
Alox5ap	0.761731	0.585	0.46	2.03353e-18	12230	no	no
Atp5e	0.761027	0.902	0.87	4.62636e-45	22721	no	no
Rnasek	0.760819	0.741	0.681	5.7184e-35	12523	no	no
Gsr	0.76059	0.74	0.646	3.99235e-22	8981	no	no
Gm41609	0.760309	0.385	0.236	3.3863e-30	NA	no	no
Ubl5	0.759302	0.805	0.739	9.34735e-37	17994	no	no
Bcl2a1d	0.757643	0.584	0.533	1.14089e-07	NA	no	no
Hilpda	0.756541	0.57	0.502	1.15555e-09	12244	no	no
Ubb	0.75617	0.918	0.887	1.39027e-43	17425	no	no
Adam8	0.754916	0.486	0.365	1.27495e-21	13377	no	no
Anxa2	0.748768	0.856	0.793	9.21292e-29	5238	no	no
Ccl9	0.748275	0.495	0.452	0.000555033	NA	no	no
Atox1	0.747111	0.881	0.85	1.51723e-31	17612	no	no
Cox7a2	0.744781	0.824	0.757	5.61078e-46	9581	no	no
Atp6v1e1	0.743899	0.791	0.717	1.60159e-27	5133	no	no
Cldn7	0.743198	0.812	0.768	2.83807e-28	15803	no	no
Sgk1	0.742942	0.698	0.597	6.48682e-25	10700	no	no
Rps21	0.742083	0.978	0.97	1.63496e-64	11201	no	no
Krt8	0.740988	0.964	0.938	5.56071e-53	11496	no	no
Cox6c	0.740136	0.892	0.851	1.89634e-52	17620	no	no
Cox7c	0.740006	0.927	0.879	2.80967e-70	15419	no	no
Capg	0.739999	0.608	0.523	1.07799e-23	9665	no	no
Rpl36al	0.73984	0.902	0.872	1.00034e-52	13901	no	no
Atp5md	0.738243	0.818	0.739	3.01491e-48	NA	no	no
Rpl24	0.737087	0.953	0.937	1.54657e-66	2372	no	no
Rpl37a	0.735167	0.984	0.983	7.04224e-74	15084	no	no
Tsix	0.732918	0.596	0.523	1.65993e-13	20191	no	no
Rpl6	0.73279	0.944	0.935	9.11832e-62	15935	no	no
Nupr1	0.731847	0.626	0.525	1.17556e-27	11170	no	no
Esd	0.731775	0.781	0.726	2.51014e-21	3818	no	no
P4hb	0.729661	0.801	0.741	7.39235e-42	7225	no	no
Xist	0.727338	0.924	0.83	7.97412e-38	19239	no	no
Sem1	0.726736	0.895	0.855	1.24124e-45	NA	no	no
Rps25	0.726064	0.951	0.933	9.10232e-72	16034	no	no
Ass1	0.725174	0.476	0.354	2.93615e-20	131	yes	no
Fau	0.724531	0.982	0.982	3.55015e-62	17334	no	no
Rpl38	0.723964	0.99	0.984	5.82092e-94	13303	no	no
Mif	0.723522	0.817	0.776	3.28361e-27	17819	no	no
Rps27a	0.72228	0.981	0.972	4.75114e-59	11842	no	no
Ifitm2	0.721703	0.876	0.831	3.09262e-20	19073	no	no
Btg1	0.721685	0.972	0.916	3.45394e-57	1602	no	no
Plaur	0.720735	0.761	0.66	2.94882e-24	3031	no	no
Rpl10	0.71758	0.892	0.879	1.0865e-42	5815	no	no
S100a11	0.717499	0.896	0.868	4.45649e-34	9248	no	no
Il1rn	0.717384	0.754	0.698	1.51987e-07	5272	no	no
Sod2	0.716437	0.706	0.641	1.57627e-13	11413	no	no
Emp3	0.714026	0.615	0.54	2.19514e-19	15875	no	no
Apoc2	0.712219	0.501	0.455	1.27589e-09	5144	no	no
Fabp5	0.711356	0.535	0.496	0.00106445	2620	no	no
Snhg9	0.711249	0.564	0.387	4.94767e-57	17465	no	no
Ifitm3	0.709179	0.894	0.843	9.10297e-15	17271	no	no
Ndufb1-ps	0.705525	0.843	0.782	1.84938e-48	NA	no	no
Rpl9	0.701969	0.922	0.894	5.6577e-61	10025	no	no
Lrp1	0.701165	0.723	0.617	1.73623e-35	5743	no	no
Gm47283	0.700526	0.558	0.398	4.64297e-45	NA	no	no
S100a10	0.698316	0.779	0.699	2.25337e-30	11005	no	no
Hp	0.694433	0.276	0.217	0.00178914	17180	no	no
Actb	0.693026	0.999	0.998	4.77173e-95	7612	no	no
Ctsd	0.691482	0.848	0.838	6.00495e-09	7378	no	no
Rps29	0.688515	0.996	0.99	2.28272e-112	9881	no	no
Rps28	0.681305	0.985	0.98	6.95593e-114	11771	no	no
Gm11808	0.672163	0.527	0.326	2.76364e-78	NA	no	no
Prdx1	0.668212	0.931	0.913	2.06054e-33	17279	no	no
S100a6	0.665384	0.999	0.997	2.44313e-55	9727	no	no
Cd9	0.663212	0.833	0.767	3.29073e-49	5983	no	no
Pla2g7	0.660116	0.856	0.756	6.53167e-50	12649	no	no
S100a4	0.655018	0.48	0.331	3.72533e-23	6790	no	no
Fth1	0.651009	0.999	0.999	3.66122e-42	7522	no	no
Ccl6	0.646969	0.628	0.601	2.61292e-06	NA	no	no
Lgals1	0.646682	0.633	0.58	1.89e-20	12163	no	no
Rps27	0.643317	0.956	0.92	6.08725e-102	12301	no	no
Rpl37	0.640636	0.977	0.963	7.45851e-121	17001	no	no
Rpl39	0.63869	0.978	0.964	1.00316e-115	17401	no	no
Plac8	0.638514	0.778	0.748	1.27539e-08	9944	no	no
Cxcl2	0.637867	0.942	0.927	9.63754e-19	623	no	no
Gm11290	0.635497	0.326	0.199	1.21574e-22	NA	no	no
Chil3	0.635398	0.227	0.171	0.0219717	NA	no	no
Gpnmb	0.633719	0.219	0.129	1.59584e-13	5524	no	no
Inhba	0.631713	0.312	0.253	0.000407346	6497	no	no
Cox17	0.62701	0.804	0.721	3.55784e-49	20207	no	no
Mt2	0.62111	0.466	0.361	1.92116e-19	NA	no	no
Mmp12	0.606752	0.471	0.435	0.0431668	11091	no	no
Cstb	0.597184	0.857	0.778	5.13796e-75	10286	no	no
Uba52	0.594688	0.707	0.517	2.2073e-112	6461	no	no
Thbs1	0.58676	0.813	0.713	2.67851e-23	420	yes	no
Rpl35	0.585102	0.91	0.86	1.94126e-134	16032	no	no
Crip1	0.583421	0.944	0.902	4.29253e-75	11257	no	no
Sec61g	0.574621	0.882	0.793	9.78027e-114	17404	no	no
Lyz2	0.55462	0.482	0.304	1.25076e-68	NA	no	no
AA467197	0.543383	0.721	0.687	3.53732e-22	NA	no	no
Ccdc162	0.533633	0.418	0.272	2.31234e-29	NA	no	no
Arg1	0.533374	0.425	0.266	3.44061e-34	11470	no	no
Mt1	0.508792	0.876	0.825	6.41803e-40	NA	no	no
Spp1	0.494219	0.53	0.392	1.1851e-29	12178	no	no
Tmsb10	0.483347	0.892	0.8	2.98967e-86	7919	no	no
Cxcl3	0.475786	0.42	0.329	4.61937e-12	6992	no	no
Saa3	0.441533	0.145	0.075	7.018e-11	NA	no	no
Mfge8	0.399523	0.354	0.217	8.28759e-31	3768	no	no
Slpi	0.394603	0.479	0.453	0.00222473	6894	no	no

## Sheet: Neutrophils
gene	average fold change expression Mir34aΔMye/Mir34aF/F	percent positive cells Mir34aF/F	percent positive cells Mir34aΔMye	adjusted p-value	miR34a meta-score (Rokavec et al, 2022)	predicted miR-34a target miR34a meta-score < 500	published miR-34a target
Igkc	2.6198	0.971	1	3.90895e-197	20229	no	no
Jchain	2.45494	0.428	0.948	7.55832e-141	19619	no	no
Igha	2.19297	0.979	1	1.20658e-160	17904	no	no
Gm15564	2.03034	0.277	0.741	4.54139e-93	NA	no	no
mt-Nd2	2.01977	0.69	0.983	3.15565e-69	NA	no	no
Gm42418	1.96718	1	1	2.86724e-161	NA	no	no
mt-Atp6	1.9342	0.989	1	5.08282e-81	NA	no	no
Acod1	1.93385	0.882	0.949	5.86968e-57	5740	no	no
Ell2	1.90228	0.7	0.886	4.14596e-59	112	yes	no
Sgms2	1.87379	0.817	0.913	1.44928e-50	5107	no	no
Pde4b	1.8723	0.713	0.89	9.68769e-56	597	no	no
Iglc2	1.86239	0.084	0.545	9.66424e-105	NA	no	no
Spag9	1.85796	0.824	0.941	3.67269e-62	1845	no	no
Nfkb1	1.83852	0.789	0.917	8.66961e-47	11228	no	no
Lyst	1.82906	0.683	0.895	1.97504e-48	432	yes	no
Lars2	1.82697	0.735	0.976	3.57929e-81	5469	no	no
Chst11	1.82296	0.436	0.757	1.45084e-47	525	no	no
Antxr2	1.80202	0.856	0.93	4.79731e-38	3863	no	no
Mcpt2	1.79434	0.457	0.766	6.45501e-19	NA	no	no
Olr1	1.78018	0.437	0.643	2.09965e-19	10439	no	no
Slc7a11	1.77728	0.906	0.961	1.40385e-51	3017	no	no
Il1b	1.76455	0.895	0.966	1.99661e-45	11424	no	no
Zeb2	1.74656	0.765	0.904	4.96217e-34	9774	no	no
Cdk8	1.73823	0.669	0.953	4.9853e-64	8808	no	no
Plek	1.72983	0.882	0.955	1.8357e-43	6870	no	no
mt-Nd3	1.72976	0.455	0.776	1.5362e-33	NA	no	no
Pik3ap1	1.72912	0.797	0.922	3.18001e-46	7325	no	no
Nlrp3	1.72759	0.731	0.884	1.66247e-37	12026	no	no
mt-Co2	1.7117	0.977	1	1.46789e-57	NA	no	no
Nfkbiz	1.70001	0.823	0.931	1.49366e-47	3470	no	no
Btbd9	1.69956	0.681	0.87	3.13284e-36	6555	no	no
Camk1d	1.69941	0.987	0.997	7.44781e-93	5359	no	no
Mapkapk2	1.68041	0.591	0.832	2.21624e-37	14841	no	no
Malt1	1.669	0.4	0.658	5.30515e-27	4701	no	no
Cmip	1.65492	0.733	0.906	5.4581e-37	4469	no	no
Btg2	1.6518	0.683	0.888	9.53192e-44	341	yes	no
Nedd9	1.6425	0.75	0.872	4.81798e-21	3088	no	no
Ptgs2	1.6403	0.574	0.803	6.83123e-29	2988	no	no
Jak2	1.63773	0.56	0.787	2.55275e-27	1902	no	no
Arg2	1.63491	0.675	0.881	1.58033e-42	353	yes	no
Rnf149	1.63194	0.686	0.884	6.20732e-45	7403	no	no
Ptprj	1.63093	0.691	0.856	2.6824e-24	1135	no	no
Gcnt2	1.62649	0.472	0.755	5.52929e-39	1934	no	no
Tnfaip3	1.61035	0.606	0.841	7.55855e-39	1955	no	no
Entpd1	1.60834	0.79	0.899	3.70837e-31	3034	no	no
mt-Nd4	1.60547	0.862	0.999	5.03742e-46	NA	no	no
Cpeb2	1.6045	0.538	0.77	9.25809e-25	2613	no	no
Arhgap15	1.60082	0.631	0.804	4.49541e-24	15693	no	no
Gk	1.59571	0.513	0.675	2.79118e-14	16469	no	no
Braf	1.59316	0.538	0.775	1.04644e-31	1852	no	no
Dennd4a	1.59115	0.756	0.918	4.07953e-29	3296	no	no
Abtb2	1.572	0.622	0.836	3.35713e-30	2627	no	no
Fndc3b	1.56489	0.601	0.842	1.83298e-34	109	yes	yes
Hcar2	1.56425	0.445	0.708	2.77916e-26	NA	no	no
Trps1	1.55832	0.592	0.827	2.71403e-30	3544	no	no
Mpp7	1.55494	0.496	0.668	5.71774e-13	1996	no	no
Sorl1	1.55357	0.679	0.872	1.40822e-38	2898	no	no
Baz2b	1.54864	0.75	0.916	5.20716e-29	9371	no	no
Ptk2b	1.54817	0.33	0.566	1.85595e-20	10760	no	no
Rabgef1	1.54594	0.601	0.843	8.99833e-37	11254	no	no
Pbx1	1.54047	0.545	0.73	1.18612e-16	2440	no	no
Gm26740	1.53684	0.487	0.717	2.46372e-24	NA	no	no
Msra	1.53567	0.607	0.819	6.59096e-25	20184	no	no
Tiparp	1.53485	0.644	0.829	8.10603e-25	11641	no	no
Morrbid	1.53332	0.537	0.762	2.98723e-22	NA	no	no
Dleu2	1.52874	0.376	0.572	3.57152e-12	12083	no	no
Cd274	1.52484	0.427	0.65	1.57638e-19	13619	no	yes
Fgd3	1.51529	0.263	0.556	4.15834e-35	2447	no	no
Fbxo11	1.51047	0.617	0.814	9.67988e-21	7570	no	no
Ier5	1.51023	0.5	0.804	8.35741e-41	6040	no	no
Zfand3	1.50891	0.664	0.891	3.02169e-35	1470	no	no
Nr4a3	1.50855	0.331	0.623	2.07298e-31	2887	no	no
Ighg2c	1.50285	0.017	0.301	3.14875e-67	NA	no	no
Sik3	1.50253	0.691	0.882	3.8708e-31	3579	no	no
Tpd52	1.50026	0.835	0.941	2.18249e-36	6	yes	yes
Csf3r	1.49941	0.633	0.858	3.35994e-34	7318	no	no
Xylt1	1.49384	0.712	0.871	5.93e-24	259	yes	no
Cd44	1.49314	0.9	0.966	1.67191e-31	6540	no	yes
Lpcat2	1.49309	0.558	0.774	9.0725e-26	8259	no	no
mt-Nd1	1.48953	0.84	0.982	6.29977e-27	NA	no	no
Fgr	1.48697	0.461	0.724	1.46282e-28	7185	no	no
Ndel1	1.48255	0.729	0.868	1.69219e-29	7583	no	no
Inpp5d	1.48172	0.343	0.648	2.18487e-31	5058	no	no
Tgm2	1.48019	0.627	0.806	1.71414e-19	983	no	no
Dusp16	1.47937	0.726	0.839	1.90124e-13	7767	no	no
Il1rap	1.47701	0.644	0.802	2.84771e-15	8093	no	no
Tlr2	1.47352	0.352	0.652	1.01355e-32	14592	no	no
2007-03-01	1.4735	0.583	0.833	5.16699e-29	NA	no	no
Gsap	1.46943	0.535	0.775	1.61848e-24	16989	no	no
Arih2	1.46888	0.539	0.791	3.45247e-31	957	no	no
Cdk17	1.46518	0.453	0.704	1.58742e-25	6099	no	no
Ddx6	1.46352	0.75	0.91	1.062e-28	1883	no	no
Slc2a3	1.45841	0.378	0.589	2.01363e-14	5946	no	no
mt-Nd5	1.45423	0.549	0.869	8.99055e-29	NA	no	no
mt-Cytb	1.44815	0.949	0.999	4.59269e-39	NA	no	no
Ankrd33b	1.44543	0.575	0.803	1.61626e-23	9360	no	no
Retreg1	1.44279	0.53	0.779	7.63545e-28	NA	no	no
Npepps	1.44244	0.613	0.812	9.48679e-20	3499	no	no
Atp2b1	1.43549	0.644	0.829	6.19088e-21	3819	no	no
Kpna4	1.43405	0.68	0.863	4.77519e-20	11028	no	no
Irak2	1.43289	0.657	0.857	9.04727e-26	325	yes	no
App	1.43253	0.847	0.933	1.40663e-20	10442	no	no
Suco	1.43182	0.667	0.866	8.11864e-24	5186	no	no
Erbin	1.43121	0.627	0.852	2.34354e-28	NA	no	no
Casp4	1.42978	0.551	0.748	2.34475e-16	12415	no	no
Lcp1	1.42955	0.817	0.925	2.07748e-28	2114	no	no
Stat4	1.42872	0.397	0.577	6.32252e-12	16585	no	no
N4bp1	1.42776	0.586	0.788	1.91507e-21	1315	no	no
Arhgap24	1.42766	0.302	0.537	1.19549e-19	3185	no	no
Snx10	1.42762	0.421	0.694	3.16054e-27	12932	no	no
Birc3	1.42649	0.535	0.77	2.06549e-25	9395	no	no
Etv6	1.42626	0.481	0.728	1.16126e-20	992	no	no
Rab11fip1	1.42586	0.682	0.828	2.89492e-18	14249	no	no
Mctp2	1.42555	0.25	0.495	1.85233e-24	2660	no	no
Arhgap26	1.42485	0.332	0.587	4.16802e-23	236	yes	no
Arid5b	1.42272	0.524	0.715	1.23389e-13	1364	no	no
Ccr1	1.42098	0.65	0.838	2.48875e-24	6871	no	yes
Cers6	1.42003	0.57	0.789	1.96343e-19	2020	no	no
Ntng2	1.41992	0.277	0.434	6.89946e-10	1856	no	no
Gfod1	1.41954	0.392	0.652	7.89081e-25	3286	no	no
Mbnl2	1.41766	0.683	0.858	1.2173e-20	1301	no	no
Gadd45b	1.41545	0.473	0.659	1.56752e-11	7918	no	no
Gphn	1.4135	0.464	0.797	1.64499e-36	2165	no	no
Ccnl1	1.41149	0.718	0.913	1.10834e-29	5489	no	no
Il1r2	1.404	0.76	0.869	2.58887e-12	14415	no	no
Tnfrsf1b	1.4039	0.508	0.783	1.05908e-29	16419	no	no
Nup98	1.40371	0.487	0.711	1.04039e-18	5910	no	no
Snx18	1.40018	0.614	0.83	8.87617e-27	5839	no	no
Notch2	1.39949	0.588	0.791	1.17502e-19	360	yes	yes
Pim1	1.39912	0.863	0.935	2.06075e-25	8085	no	no
Skil	1.39737	0.601	0.819	1.20389e-25	10489	no	no
Irak3	1.39716	0.476	0.71	9.77976e-20	8131	no	no
Cd80	1.39654	0.378	0.609	3.54364e-17	9421	no	no
Smchd1	1.39548	0.354	0.555	2.93668e-15	1714	no	no
Ccrl2	1.39297	0.432	0.615	3.03309e-09	12639	no	no
Neurl3	1.39268	0.444	0.714	2.46075e-24	18938	no	no
Mefv	1.39247	0.25	0.514	1.19253e-26	14765	no	no
Fam107b	1.39177	0.593	0.798	2.15916e-13	12376	no	no
Ripor2	1.39093	0.577	0.735	4.48349e-09	19024	no	no
Dmxl2	1.39072	0.372	0.651	1.74261e-24	13727	no	no
Rel	1.39066	0.643	0.839	3.9464e-18	9082	no	no
mt-Co3	1.38925	0.996	1	1.02717e-34	NA	no	no
Map2k4	1.38891	0.609	0.802	6.74536e-19	7017	no	no
Stx11	1.38869	0.766	0.869	3.47409e-17	11950	no	no
Hdc	1.38713	0.829	0.898	5.17789e-17	7815	no	no
Spata13	1.38575	0.3	0.504	1.19712e-15	12237	no	no
Arhgap31	1.38288	0.304	0.499	1.1306e-12	1738	no	no
Ncf1	1.38266	0.546	0.76	1.39613e-17	16628	no	no
Atrnl1	1.38066	0.462	0.67	1.65879e-15	7504	no	no
Chd2	1.38021	0.617	0.81	3.60319e-21	1582	no	no
Marcksl1	1.37763	0.696	0.824	1.13535e-09	2457	no	no
Optn	1.37733	0.374	0.666	5.665e-29	6209	no	no
Gpr132	1.37562	0.275	0.537	4.9538e-25	8223	no	no
Il10ra	1.37412	0.18	0.467	3.26157e-35	16945	no	no
Chd7	1.37343	0.553	0.794	8.55437e-21	5923	no	no
Trim25	1.37294	0.275	0.458	2.11419e-12	6638	no	no
Basp1	1.37185	0.758	0.86	5.5124e-11	6758	no	no
Lyn	1.36978	0.789	0.912	1.46362e-19	11755	no	no
Lcp2	1.36914	0.435	0.671	3.87281e-18	16810	no	no
Il1a	1.36802	0.335	0.501	1.42775e-08	10509	no	no
Rnf19a	1.3675	0.408	0.586	1.24034e-10	14055	no	no
Txnrd1	1.36631	0.632	0.844	2.98263e-23	10125	no	no
Rab7	1.36553	0.721	0.879	6.04915e-18	NA	no	no
H2-Aa	1.36409	0.269	0.572	6.87129e-30	NA	no	no
Iqgap1	1.363	0.831	0.943	1.56964e-26	1175	no	no
Eea1	1.36227	0.512	0.702	1.55127e-12	545	no	no
Osbpl9	1.36037	0.548	0.763	1.69954e-15	13338	no	no
Rsad2	1.35859	0.13	0.251	5.33063e-07	6504	no	no
Rab8b	1.35192	0.798	0.914	9.43112e-18	5978	no	no
Nampt	1.35124	0.424	0.628	4.26589e-11	1687	no	yes
Igf1r	1.34909	0.632	0.814	1.15695e-10	1926	no	no
Mmp9	1.34866	0.624	0.753	7.44952e-12	9928	no	yes
Nktr	1.34863	0.561	0.711	5.86465e-06	333	yes	no
Mcl1	1.34852	0.872	0.939	3.30782e-22	8157	no	no
Ankrd44	1.3401	0.434	0.673	2.0148e-17	4415	no	no
Sp100	1.3389	0.369	0.597	3.39284e-16	3917	no	no
Tlr4	1.33794	0.366	0.587	5.30178e-14	2571	no	no
Slc16a3	1.33714	0.758	0.857	3.28374e-11	11428	no	no
Tut7	1.33482	0.691	0.863	1.86377e-15	NA	no	no
Trib1	1.33357	0.653	0.863	2.74175e-22	14376	no	no
Clec5a	1.33341	0.263	0.482	3.50301e-17	14882	no	no
Nr3c1	1.33336	0.338	0.595	1.35148e-22	249	yes	no
Kctd12	1.33258	0.548	0.747	4.87034e-15	2787	no	no
Traf3	1.33139	0.362	0.57	1.51107e-14	7197	no	no
Ptpn12	1.33085	0.456	0.683	1.79332e-15	2461	no	no
H2-Ab1	1.32811	0.302	0.573	4.58913e-22	NA	no	no
Ptpn1	1.3268	0.401	0.648	2.95509e-18	2894	no	no
Samhd1	1.32414	0.575	0.741	5.45289e-05	18634	no	no
Tgfbi	1.32277	0.283	0.564	1.90365e-26	2252	no	no
Jak1	1.32266	0.497	0.759	6.92884e-20	6130	no	no
Syk	1.32251	0.68	0.857	4.43993e-16	11608	no	no
Cass4	1.32238	0.435	0.664	5.80344e-15	13172	no	no
Gab2	1.32097	0.598	0.781	8.49252e-13	5082	no	no
Smim3	1.31932	0.376	0.642	2.58189e-21	8159	no	no
Resf1	1.31908	0.752	0.836	7.74665e-07	NA	no	no
Rab20	1.31531	0.447	0.716	3.56488e-23	8755	no	no
Mirt1	1.31515	0.346	0.635	1.86707e-27	NA	no	no
Nfkbia	1.31503	0.876	0.929	2.0879e-14	5692	no	yes
Cyp4f18	1.3139	0.444	0.674	4.88904e-16	NA	no	no
Map3k5	1.31164	0.424	0.668	2.35893e-17	9473	no	no
Cux1	1.3115	0.575	0.794	2.24702e-16	1631	no	no
Fam129a	1.31141	0.255	0.486	5.19961e-20	11081	no	no
Alcam	1.31104	0.832	0.917	8.15566e-08	5734	no	no
Diaph1	1.31033	0.719	0.878	9.84539e-18	1052	no	no
Snap23	1.30984	0.483	0.739	2.98607e-20	7548	no	no
Nudt4	1.30969	0.546	0.745	5.01396e-12	13653	no	no
Mtmr6	1.30968	0.325	0.577	2.3865e-21	1944	no	no
mt-Atp8	1.30871	0.394	0.634	2.72506e-14	NA	no	no
G0s2	1.30778	0.806	0.846	1.16951e-05	10626	no	no
Rps6ka2	1.30685	0.32	0.47	1.51193e-06	8756	no	no
Ipcef1	1.30592	0.187	0.386	3.00957e-17	9440	no	no
Mxi1	1.30526	0.414	0.558	4.48187e-05	613	no	no
Hectd1	1.30483	0.507	0.739	1.33956e-16	4889	no	no
Tnrc6b	1.30447	0.462	0.673	1.05667e-13	3267	no	no
Nt5e	1.30421	0.243	0.405	5.11612e-09	7186	no	no
Gpbp1	1.30272	0.423	0.706	3.24345e-23	7425	no	no
Tra2a	1.30243	0.545	0.753	1.99794e-11	12606	no	no
Trappc9	1.30224	0.233	0.451	4.24639e-18	5970	no	no
Cd84	1.30208	0.41	0.637	1.49717e-14	5553	no	no
Ptprc	1.30187	0.84	0.929	1.89939e-14	8001	no	no
F5	1.30112	0.212	0.374	4.88414e-10	6623	no	no
Gtdc1	1.30022	0.52	0.729	6.32279e-15	3209	no	no
Cd101	1.30008	0.095	0.282	2.88768e-22	9580	no	no
Ppard	1.29979	0.274	0.499	7.50615e-18	1608	no	no
Sf3b1	1.29933	0.581	0.817	6.3763e-19	10087	no	no
Sec24b	1.29747	0.301	0.543	2.24994e-20	9545	no	no
Cxcr2	1.2962	0.464	0.655	7.32895e-12	11929	no	no
Pnrc1	1.2959	0.745	0.874	1.31103e-16	11549	no	no
Zfp36	1.29445	0.691	0.854	2.49817e-07	2831	no	no
Atg7	1.29195	0.334	0.573	5.72282e-16	4855	no	no
Vamp4	1.29159	0.296	0.547	2.80146e-22	9181	no	no
A530064D06Rik	1.29146	0.333	0.562	7.58392e-16	NA	no	no
Zswim4	1.29113	0.352	0.62	2.58123e-22	4322	no	no
Lrmda	1.29106	0.444	0.588	0.00245036	22821	no	no
mt-Co1	1.28894	1	0.999	1.9883e-30	NA	no	no
Dock2	1.28893	0.64	0.874	1.94536e-20	9899	no	no
Oasl2	1.28829	0.24	0.43	4.17985e-13	NA	no	no
Trim30a	1.28802	0.326	0.564	1.32724e-16	NA	no	no
Mcpt1	1.28696	0.588	0.822	3.2034e-06	16974	no	no
Ctnnb1	1.28671	0.671	0.866	1.70613e-20	2687	no	yes
Osm	1.28442	0.355	0.57	9.05806e-14	13690	no	no
Ptafr	1.28419	0.685	0.856	7.22234e-13	13655	no	no
Dennd5a	1.28363	0.364	0.624	2.28931e-18	9281	no	no
Sema4d	1.2834	0.469	0.699	1.27354e-16	273	yes	no
Kdm6b	1.28207	0.675	0.851	9.09116e-16	6158	no	no
Plk3	1.28193	0.304	0.559	7.58566e-21	7679	no	no
Cd86	1.27986	0.117	0.254	3.35833e-11	10415	no	no
Rapgef6	1.27982	0.41	0.669	9.82873e-18	3205	no	no
Picalm	1.27958	0.828	0.922	1.65664e-09	4691	no	no
Nfkbid	1.27817	0.217	0.476	1.65836e-24	6067	no	no
Lpin2	1.27674	0.319	0.568	1.68695e-18	8133	no	no
Slco3a1	1.27672	0.182	0.363	2.472e-14	1224	no	no
Cap1	1.27645	0.623	0.831	1.7147e-15	312	yes	no
Klra2	1.27615	0.39	0.638	1.65032e-18	NA	no	no
Ddx3x	1.27614	0.639	0.851	1.08161e-17	4326	no	no
Pitpnc1	1.27452	0.417	0.602	7.6868e-09	1559	no	no
Usp32	1.27442	0.414	0.647	5.06273e-16	11697	no	no
Sbno1	1.27331	0.52	0.769	8.44251e-16	2563	no	no
Susd6	1.27324	0.545	0.753	5.04509e-12	15371	no	no
Nfat5	1.27315	0.505	0.694	4.8929e-09	5799	no	no
Cyth1	1.27275	0.594	0.805	4.68874e-15	2864	no	no
Smox	1.27225	0.732	0.859	2.92652e-10	3115	no	no
Slc22a15	1.27172	0.284	0.487	5.46017e-14	5879	no	no
2006-03-01	1.2713	0.322	0.524	1.03048e-13	NA	no	no
Slc49a4	1.27064	0.365	0.539	7.49112e-08	NA	no	no
Sntb2	1.27002	0.301	0.564	8.59159e-23	603	no	no
Qk	1.26846	0.318	0.545	2.82819e-14	2411	no	no
Arhgef3	1.26844	0.47	0.613	2.00255e-05	2045	no	no
Stim2	1.26842	0.328	0.53	3.40899e-12	5637	no	no
Elmo1	1.26837	0.624	0.811	2.43139e-12	681	no	no
Cnnm2	1.26798	0.216	0.378	6.09252e-10	5301	no	no
Ralgapa1	1.26775	0.697	0.809	2.30602e-05	10503	no	no
Gpat3	1.26643	0.302	0.535	4.74579e-16	NA	no	no
Rilpl2	1.2662	0.304	0.498	1.31106e-11	12999	no	no
Uvrag	1.26614	0.366	0.584	6.39756e-16	2640	no	no
Hdac4	1.26562	0.314	0.54	2.41646e-15	4582	no	no
Dock10	1.26478	0.343	0.537	1.7234e-09	6572	no	no
Zswim6	1.26416	0.525	0.753	7.00417e-14	11080	no	no
Dgkg	1.26396	0.155	0.28	4.58888e-07	3313	no	no
Abca1	1.26365	0.408	0.58	7.98478e-08	5478	no	no
Cyfip1	1.26341	0.4	0.609	3.16202e-12	3845	no	no
Ppp1r3b	1.26331	0.291	0.504	3.50503e-14	4983	no	no
Cd74	1.26238	0.626	0.867	5.37757e-13	8503	no	no
Celf2	1.26075	0.426	0.662	7.16298e-16	7599	no	no
Gsn	1.26045	0.334	0.598	3.13185e-19	13285	no	no
Ppp2r5a	1.26036	0.36	0.569	3.63742e-14	1948	no	no
Csf2rb	1.26005	0.489	0.704	1.05369e-12	7393	no	no
Igsf6	1.25965	0.322	0.561	4.81419e-17	12022	no	no
Gch1	1.25788	0.462	0.62	1.02167e-05	1143	no	no
Abr	1.25741	0.301	0.534	1.72682e-16	3032	no	no
Gnaq	1.25636	0.482	0.702	1.49247e-12	67	yes	no
Wnk1	1.25619	0.524	0.731	6.29839e-10	8375	no	no
Eya3	1.25601	0.188	0.314	5.6962e-05	2471	no	no
Dop1b	1.25563	0.351	0.561	8.96106e-12	NA	no	no
Ankrd11	1.25479	0.546	0.766	9.25531e-14	6486	no	no
Sh2b2	1.25471	0.274	0.49	3.98562e-15	9487	no	no
Pfkp	1.2526	0.329	0.54	8.07098e-13	14589	no	no
Grk5	1.25218	0.147	0.298	4.04515e-11	9053	no	no
Dgat1	1.25167	0.703	0.801	0.000194787	406	yes	no
Slc9a9	1.2516	0.098	0.257	1.20772e-16	2158	no	no
Il1rn	1.25143	0.716	0.846	5.03547e-05	5272	no	no
Nab1	1.25088	0.468	0.673	1.77397e-12	5309	no	no
Fgl2	1.25048	0.155	0.335	4.94855e-15	12158	no	no
Adipor1	1.25024	0.511	0.764	1.00473e-17	13318	no	no
Riok3	1.25006	0.586	0.744	2.59658e-07	2685	no	no
Tax1bp1	1.24947	0.731	0.874	8.02004e-11	17303	no	no
Lypd6b	1.24936	0.135	0.263	2.02393e-08	6804	no	no
Themis2	1.24877	0.386	0.619	1.5164e-15	13397	no	no
Plekhm3	1.24746	0.118	0.273	3.83905e-14	3247	no	no
Vav3	1.24697	0.548	0.702	4.58031e-05	3991	no	no
Mctp1	1.24662	0.549	0.73	3.05845e-07	2886	no	no
Pak1	1.2455	0.352	0.54	1.47276e-09	11276	no	no
Jdp2	1.24453	0.396	0.601	1.76737e-10	2577	no	no
Aff1	1.24444	0.437	0.661	1.00756e-11	3839	no	no
Prkcb	1.2443	0.568	0.722	3.46632e-08	165	yes	no
Vasp	1.24365	0.674	0.848	2.01125e-15	9085	no	no
Atp7a	1.24269	0.298	0.488	1.95832e-11	388	yes	no
Rab44	1.24251	0.426	0.641	6.95693e-12	NA	no	no
Pias1	1.24189	0.356	0.592	1.66568e-15	4622	no	no
Ubap1	1.2415	0.383	0.635	2.11013e-17	5534	no	no
Car8	1.24102	0.046	0.124	3.38994e-06	NA	no	no
Fosl2	1.24095	0.605	0.812	2.53886e-12	5905	no	no
Rb1cc1	1.2407	0.396	0.638	4.34555e-17	9485	no	no
Lmnb1	1.23996	0.804	0.876	5.32919e-09	6742	no	no
Treml4	1.23988	0.079	0.214	2.24208e-13	12828	no	no
Ago2	1.23942	0.421	0.661	2.34174e-14	5202	no	no
Lims1	1.23917	0.476	0.644	9.04435e-06	6046	no	no
Runx1	1.23868	0.526	0.72	4.40723e-08	1199	no	no
Hspa4l	1.2386	0.247	0.404	2.3488e-08	13736	no	no
Crlf3	1.23825	0.229	0.383	1.41452e-08	3398	no	no
Ets2	1.23809	0.825	0.925	1.36945e-12	2658	no	no
Prkch	1.23792	0.206	0.378	1.28266e-11	479	yes	no
Glrx	1.23717	0.579	0.718	9.67054e-05	10858	no	no
Nfe2l2	1.23628	0.738	0.885	6.10015e-11	14686	no	no
Tnfaip2	1.23627	0.679	0.829	1.0528e-07	2172	no	no
Rlim	1.23622	0.283	0.519	1.17304e-17	11808	no	no
Klf2	1.23539	0.443	0.62	1.28991e-06	9758	no	no
Tank	1.23501	0.48	0.693	2.18293e-11	11078	no	no
Litaf	1.23355	0.858	0.942	2.60546e-14	1673	no	no
Rock1	1.23293	0.565	0.764	5.2439e-10	2755	no	no
Ctsc	1.23283	0.339	0.522	5.6047e-08	418	yes	no
Mir22hg	1.23262	0.298	0.537	1.61588e-17	13951	no	no
Noct	1.23249	0.329	0.494	6.33313e-08	NA	no	no
Kdm7a	1.23184	0.545	0.72	6.15208e-07	6945	no	no
Plbd1	1.23161	0.347	0.546	2.88478e-09	6684	no	no
Atxn1	1.23147	0.483	0.674	2.79246e-06	3938	no	no
Tmem38b	1.23121	0.221	0.453	7.22765e-19	11882	no	no
Pde7b	1.23066	0.527	0.698	1.67037e-07	978	no	no
Rnf11	1.23052	0.362	0.593	4.97817e-14	7020	no	no
Ski	1.23049	0.329	0.541	1.93736e-13	1161	no	no
Il10rb	1.22952	0.349	0.593	1.65897e-15	5900	no	no
2003-03-01	1.22946	0.332	0.52	4.48197e-10	NA	no	no
Ehd1	1.22925	0.515	0.748	1.36811e-14	7047	no	no
Ddx60	1.22878	0.152	0.298	3.05784e-10	12540	no	no
Gda	1.22838	0.674	0.803	2.11931e-05	902	no	no
4932438A13Rik	1.22787	0.548	0.702	1.53884e-06	NA	no	no
Sdcbp	1.22645	0.747	0.889	1.96019e-09	15029	no	no
Etf1	1.22624	0.557	0.764	1.77195e-12	9812	no	no
Rlf	1.22582	0.503	0.72	5.1944e-12	3101	no	no
Gm48302	1.22575	0.042	0.223	5.67478e-29	NA	no	no
Sp140	1.2254	0.547	0.748	5.45912e-10	11202	no	no
Sesn2	1.22482	0.197	0.395	5.31998e-16	1193	no	no
Dazap2	1.22435	0.557	0.78	4.79464e-13	7231	no	no
Ifrd1	1.22401	0.779	0.899	1.94866e-06	7304	no	no
Slc15a3	1.22361	0.707	0.853	4.11517e-10	14351	no	no
Snx20	1.22212	0.429	0.635	1.62289e-11	12175	no	no
Rbms1	1.22113	0.701	0.866	6.8271e-11	5217	no	no
Dapp1	1.2211	0.217	0.384	2.68412e-10	18073	no	no
Cotl1	1.21973	0.531	0.744	8.98733e-12	17324	no	no
Smad3	1.21956	0.275	0.463	2.31867e-11	7547	no	no
Zhx2	1.21887	0.245	0.441	2.08644e-13	217	yes	no
Samsn1	1.2187	0.87	0.922	3.16723e-05	15562	no	no
Arih1	1.21828	0.591	0.789	1.40833e-08	1757	no	no
Nadk	1.21826	0.554	0.737	2.66188e-09	6994	no	no
Zfp263	1.21719	0.205	0.431	1.52387e-19	NA	no	no
Rbpj	1.21713	0.503	0.702	5.86722e-08	5969	no	no
Nabp1	1.21711	0.474	0.668	1.38949e-09	11959	no	no
Sell	1.21639	0.493	0.666	8.0758e-08	4656	no	no
Asph	1.21555	0.155	0.298	9.59058e-10	5103	no	no
Klf7	1.21484	0.55	0.734	1.33653e-07	497	yes	no
AY036118	1.2146	1	0.999	3.31841e-11	NA	no	no
Senp2	1.21392	0.232	0.44	2.12881e-14	3734	no	no
Synj1	1.21353	0.354	0.568	4.06664e-11	245	yes	no
Cd300ld	1.21311	0.417	0.647	1.0092e-12	NA	no	no
Gm41409	1.21266	0.062	0.181	2.21089e-12	NA	no	no
Rybp	1.21176	0.431	0.604	3.77247e-05	5169	no	no
Ptpre	1.21169	0.339	0.55	8.42451e-13	8002	no	no
Homer1	1.21161	0.369	0.579	5.52343e-11	2945	no	no
Itpkb	1.2115	0.321	0.518	1.0441e-09	5939	no	no
Usp9x	1.2112	0.293	0.5	2.29749e-12	1607	no	no
Nsd3	1.20857	0.503	0.716	1.72924e-08	NA	no	no
Rab32	1.20806	0.236	0.424	5.92698e-12	10448	no	no
Zfp654	1.20743	0.17	0.325	4.84151e-11	NA	no	no
Lrrfip1	1.20725	0.608	0.795	3.1823e-10	2503	no	no
Cyld	1.20712	0.337	0.495	5.00841e-06	3475	no	no
Parp8	1.2071	0.087	0.202	1.37497e-09	7990	no	no
Clec4d	1.20689	0.905	0.953	5.34127e-08	12707	no	no
Pip4k2a	1.20657	0.18	0.376	6.185e-16	3767	no	no
Emilin2	1.20591	0.628	0.807	7.68983e-10	3080	no	no
Stat3	1.20576	0.504	0.702	4.45705e-09	211	yes	no
Stx6	1.20569	0.226	0.421	1.66728e-13	3193	no	no
Dclre1c	1.20561	0.121	0.277	1.22987e-13	11945	no	no
Dhx40	1.20553	0.389	0.581	5.02133e-07	638	no	no
Babam2	1.20517	0.421	0.622	8.16221e-10	NA	no	no
Lrrfip2	1.20507	0.495	0.659	8.94949e-06	14839	no	no
Pdlim5	1.20499	0.515	0.698	8.0299e-05	1167	no	no
St8sia4	1.20419	0.149	0.289	4.13395e-09	5379	no	no
Mef2a	1.20367	0.471	0.678	4.57672e-08	4172	no	no
Clk1	1.20219	0.657	0.85	1.36945e-10	8946	no	no
Nckap1l	1.2019	0.236	0.468	2.03322e-17	11464	no	no
Grb2	1.20187	0.427	0.663	1.03914e-13	6147	no	no
Hck	1.20185	0.466	0.638	1.13163e-06	8763	no	no
Iqsec1	1.20121	0.313	0.543	2.24742e-13	9287	no	no
Gm5150	1.20091	0.118	0.301	7.24599e-18	NA	no	no
Cd83	1.20088	0.091	0.23	6.9117e-13	3485	no	no
Il15	1.20038	0.354	0.526	3.28501e-08	12023	no	no
Rab43	1.20015	0.254	0.454	1.65897e-12	724	no	no
Cflar	1.20009	0.474	0.675	2.52434e-09	8415	no	no
Fyb	1.19995	0.499	0.669	1.73597e-05	14723	no	no
Fry	1.1999	0.249	0.427	3.19374e-10	4923	no	no
Sirpb1b	1.19981	0.258	0.46	9.67546e-12	NA	no	no
Ssh2	1.19935	0.414	0.63	2.67755e-09	4866	no	no
Itga4	1.1991	0.087	0.229	5.10486e-14	9161	no	no
Arl15	1.19903	0.22	0.326	0.00576127	1441	no	no
Anxa11	1.19892	0.556	0.745	6.70237e-10	3698	no	no
Asap1	1.19864	0.34	0.518	1.28738e-07	484	yes	no
Slc6a6	1.19831	0.421	0.645	1.49745e-11	4033	no	no
Lnpep	1.19796	0.47	0.685	2.72389e-09	113	yes	no
Skap2	1.19769	0.609	0.797	1.66785e-07	12563	no	no
Nsmce2	1.19758	0.245	0.407	9.96701e-08	6152	no	no
Inpp5a	1.19726	0.25	0.498	8.37437e-21	5908	no	no
Orai2	1.19659	0.256	0.46	5.23337e-14	2706	no	no
Traf1	1.19596	0.258	0.407	2.5996e-06	11310	no	no
Icam1	1.19592	0.222	0.346	0.000145566	2089	no	no
Il13ra1	1.19575	0.313	0.52	4.54785e-11	6652	no	no
Lamp2	1.19571	0.795	0.898	7.62999e-05	1616	no	no
Hspa5	1.19555	0.682	0.875	1.2413e-09	6596	no	no
Dgkh	1.19522	0.188	0.362	6.25634e-12	1871	no	no
Fpr1	1.19517	0.616	0.736	0.0142161	10869	no	no
Il18rap	1.19463	0.317	0.512	5.45953e-11	16276	no	no
Mpeg1	1.194	0.259	0.455	6.02649e-11	8217	no	no
Prkce	1.19334	0.172	0.331	3.707e-11	533	no	yes
Tmem164	1.19332	0.287	0.513	1.12317e-15	366	yes	no
Chd4	1.19281	0.502	0.671	2.79997e-05	9450	no	no
Man1b1	1.19277	0.218	0.371	6.00443e-08	15621	no	no
Ncf2	1.19254	0.7	0.845	3.8741e-09	10724	no	no
Ifnar2	1.19242	0.313	0.499	4.09678e-09	2552	no	no
Ighg1	1.19237	0.084	0.309	5.18604e-32	16992	no	no
Coro1a	1.19235	0.681	0.817	5.62499e-07	13174	no	no
Abcc1	1.19205	0.302	0.472	5.65275e-08	7007	no	no
Mzb1	1.19049	0.032	0.144	1.16339e-15	11377	no	no
Med13l	1.19021	0.298	0.537	5.87682e-17	5582	no	no
Cytip	1.19001	0.383	0.591	4.50672e-10	8967	no	no
Rnf19b	1.18995	0.442	0.66	2.65097e-09	15212	no	no
Peli1	1.18968	0.351	0.555	1.2471e-09	5291	no	no
Msl2	1.18903	0.355	0.563	3.76308e-11	3342	no	no
Ncf4	1.18894	0.28	0.52	4.47815e-17	11623	no	no
Gm48099	1.18883	0.107	0.302	4.42484e-21	NA	no	no
Rffl	1.18873	0.222	0.391	3.73959e-10	2955	no	no
Creb5	1.18854	0.167	0.286	8.11818e-05	7783	no	no
H2-Eb1	1.18815	0.267	0.501	2.17111e-16	NA	no	no
Klhl2	1.18699	0.399	0.583	1.54564e-07	12737	no	no
Creb1	1.18697	0.284	0.487	4.11425e-12	275	yes	yes
Stat1	1.18681	0.192	0.34	1.72901e-08	10745	no	no
Lrrc8d	1.18654	0.391	0.567	2.14577e-06	2409	no	no
Sycp2	1.18616	0.055	0.159	2.35021e-10	5115	no	no
Cybb	1.18594	0.235	0.352	0.0114699	5719	no	no
Actr3	1.1859	0.793	0.903	5.46172e-07	10725	no	no
Itgam	1.18577	0.628	0.803	2.60658e-07	14583	no	no
Actg1	1.18549	0.985	0.996	0.000111433	15467	no	no
Smarca2	1.18506	0.141	0.304	1.4655e-13	3320	no	no
Parp14	1.18426	0.162	0.283	3.9577e-06	9589	no	no
Chp1	1.18385	0.495	0.692	9.43358e-08	18188	no	no
Dusp1	1.18302	0.872	0.93	2.45121e-05	13176	no	no
Nfkbie	1.18271	0.295	0.487	4.57066e-10	11448	no	no
Tnfrsf1a	1.18243	0.319	0.546	1.94279e-13	10481	no	no
Myo1d	1.18238	0.556	0.696	0.0370865	1815	no	no
Wdfy4	1.18217	0.129	0.303	7.76394e-16	6998	no	no
Mthfs	1.18196	0.209	0.383	2.21647e-10	12423	no	no
Cpd	1.18156	0.395	0.62	3.83635e-12	3803	no	no
Lin54	1.18141	0.114	0.245	8.09601e-10	4393	no	no
Rasa3	1.18127	0.113	0.236	1.90385e-08	5000	no	no
Pten	1.18038	0.457	0.65	6.89139e-09	3943	no	no
Cpeb4	1.18035	0.368	0.531	5.92012e-05	4203	no	no
Pag1	1.17988	0.454	0.604	0.000362813	4928	no	no
Cxcl10	1.17894	0.069	0.138	0.00689944	6330	no	yes
Wdfy3	1.17826	0.324	0.511	3.56955e-09	2550	no	no
Sirpa	1.17817	0.215	0.467	1.68862e-21	814	no	no
Itgav	1.17796	0.393	0.536	0.0219416	9057	no	no
Cd300lf	1.17718	0.616	0.799	3.6235e-06	15145	no	no
Trim30d	1.17717	0.173	0.343	1.8844e-12	NA	no	no
Gadd45a	1.17679	0.474	0.654	1.04342e-06	15661	no	no
Map2k3	1.17679	0.425	0.657	2.53448e-11	688	no	no
Mycbp2	1.17644	0.311	0.491	1.38112e-09	1657	no	no
Tmcc1	1.17629	0.641	0.78	0.00424463	702	no	no
Cltc	1.17622	0.631	0.842	2.95864e-10	10007	no	no
Pip5k1b	1.17611	0.381	0.549	6.23861e-06	3555	no	no
Fam49b	1.17553	0.477	0.661	5.69694e-06	8856	no	no
Zbtb20	1.17452	0.308	0.475	2.34346e-07	3445	no	no
Pik3c2a	1.17448	0.432	0.612	3.7781e-06	6843	no	no
Mxd1	1.17377	0.851	0.901	0.00799042	6391	no	no
Ankhd1	1.17339	0.314	0.473	2.00473e-05	12732	no	no
Adam17	1.17334	0.243	0.415	4.52147e-09	3674	no	no
Mir155hg	1.17294	0.052	0.13	8.84823e-06	17820	no	no
Kansl1l	1.17145	0.371	0.514	0.00518106	11994	no	no
Acsl5	1.17132	0.173	0.331	5.22051e-10	10619	no	no
Rictor	1.17123	0.297	0.476	1.26011e-08	4148	no	yes
Trem3	1.17118	0.495	0.675	4.96913e-06	NA	no	no
9830107B12Rik	1.17107	0.21	0.399	4.59482e-13	NA	no	no
E330009J07Rik	1.17058	0.134	0.275	1.0769e-09	NA	no	no
Gbp2	1.17018	0.101	0.209	1.48758e-06	1349	no	no
Pwp1	1.16963	0.094	0.2	2.02622e-07	10058	no	no
Zfp407	1.16962	0.392	0.601	5.99919e-11	NA	no	no
Raf1	1.16943	0.386	0.548	0.000177535	4477	no	no
Iglc1	1.1694	0.029	0.103	3.19252e-07	22201	no	no
Crebbp	1.16861	0.456	0.666	3.40541e-09	3464	no	no
Ascc3	1.16859	0.404	0.596	1.05706e-07	7009	no	no
Akt3	1.16767	0.1	0.2	5.8952e-06	2356	no	no
Cmss1	1.16743	0.957	0.994	2.01854e-09	9916	no	no
Fem1c	1.16725	0.468	0.684	1.38932e-09	9105	no	no
Nod2	1.16725	0.185	0.369	1.98737e-13	9653	no	no
Tpsb2	1.16681	0.081	0.19	7.65828e-08	10656	no	no
Eml1	1.16601	0.144	0.283	2.68359e-09	3087	no	no
Hif1a	1.16448	0.692	0.845	6.69592e-05	2825	no	no
Mreg	1.1643	0.128	0.219	0.00729248	4824	no	no
Dock11	1.164	0.22	0.43	1.82923e-15	8118	no	no
St3gal1	1.16375	0.248	0.385	3.02693e-05	1997	no	no
Bbx	1.16374	0.14	0.276	5.22728e-09	7809	no	no
Tmod3	1.16371	0.392	0.601	3.33412e-10	15014	no	no
Mef2c	1.16368	0.057	0.152	3.97819e-08	5276	no	no
Ncoa2	1.16331	0.328	0.515	2.10272e-08	10074	no	no
Ostf1	1.16324	0.702	0.849	5.90525e-07	15627	no	no
Egr3	1.16317	0.186	0.313	1.26283e-05	7468	no	no
Fmnl3	1.16285	0.119	0.296	1.13834e-16	743	no	no
Phf21a	1.16222	0.353	0.524	3.63778e-07	1353	no	no
Phf20l1	1.16165	0.373	0.573	1.2625e-08	5837	no	no
H2-Q10	1.16138	0.137	0.309	3.21211e-14	NA	no	no
Cd53	1.16136	0.831	0.915	5.51754e-05	14197	no	no
Myh9	1.16129	0.704	0.844	4.19861e-06	61	yes	yes
Chil1	1.16118	0.304	0.468	3.55281e-06	NA	no	no
Zcchc2	1.16118	0.192	0.395	2.95467e-15	9096	no	no
Foxp1	1.16086	0.478	0.666	4.32729e-06	62	yes	yes
Fnbp1	1.16073	0.275	0.436	1.81032e-06	5501	no	no
Nfam1	1.16062	0.208	0.384	1.69459e-10	6718	no	no
Cma1	1.16048	0.039	0.117	9.33736e-07	5503	no	no
Rhoh	1.1604	0.168	0.293	5.49791e-06	3061	no	no
Atp8b4	1.15897	0.296	0.467	1.70037e-07	6031	no	no
Scrg1	1.15868	0.128	0.237	7.80004e-06	5886	no	no
Fnip1	1.15764	0.535	0.704	0.000216225	3377	no	no
Defa24	1.15763	0.489	0.69	0.00112784	NA	no	no
Sqstm1	1.15753	0.624	0.784	0.0217455	6990	no	no
Cdc42ep3	1.15749	0.156	0.29	1.11308e-07	4259	no	no
Rab2a	1.15661	0.581	0.767	2.11487e-06	4476	no	no
Arl5b	1.15653	0.411	0.599	1.6873e-06	8685	no	no
Arid4b	1.15648	0.438	0.644	5.86561e-07	1270	no	no
Ncoa3	1.1563	0.207	0.357	1.39749e-07	8281	no	no
Irf1	1.1559	0.25	0.38	6.20262e-05	7614	no	no
Nr4a2	1.15548	0.114	0.194	0.016563	179	yes	yes
Zfp131	1.15539	0.252	0.419	3.26507e-08	NA	no	no
Osbpl8	1.15515	0.465	0.613	0.00322316	2120	no	no
Trem1	1.15478	0.755	0.839	0.00513086	10733	no	no
Xdh	1.15369	0.257	0.442	1.74892e-10	6341	no	no
Rasgef1b	1.15363	0.093	0.173	0.00157742	12791	no	no
Rin3	1.1534	0.166	0.332	2.53102e-11	4291	no	no
Vps54	1.15329	0.284	0.456	1.06763e-07	5497	no	no
Ltb	1.15328	0.094	0.238	3.78486e-13	9989	no	no
Cdc27	1.15309	0.311	0.46	0.000475129	9514	no	no
Maml2	1.15261	0.122	0.233	6.34051e-06	8060	no	no
5430427O19Rik	1.15242	0.055	0.155	1.79393e-09	NA	no	no
Kdm2a	1.15175	0.419	0.618	1.47811e-07	9533	no	no
Dusp5	1.15136	0.534	0.716	0.000275349	6723	no	no
Spi1	1.1513	0.574	0.753	1.32948e-06	11451	no	no
Fmnl1	1.15088	0.424	0.653	2.72127e-10	5112	no	no
Agap1	1.15034	0.226	0.396	1.1161e-09	10585	no	no
Clint1	1.15015	0.484	0.659	0.00032463	12078	no	no
Fbxw11	1.15014	0.342	0.516	6.11666e-06	11021	no	no
Tlr13	1.14996	0.298	0.457	5.53869e-06	NA	no	no
Atp8a1	1.14947	0.306	0.491	7.15957e-08	8751	no	no
Abi1	1.14933	0.612	0.782	0.000237515	12580	no	no
Slfn2	1.14917	0.623	0.76	0.00102859	NA	no	no
Mbd5	1.14903	0.315	0.499	7.28095e-09	279	yes	no
Rhbdf2	1.14857	0.129	0.317	9.25763e-18	7341	no	no
Wipf1	1.14788	0.372	0.567	4.26731e-07	813	no	no
Csf1	1.14758	0.148	0.253	0.000647279	15744	no	no
Pum2	1.14756	0.401	0.604	2.04151e-07	4486	no	no
Il31ra	1.14714	0.171	0.317	9.93541e-09	13444	no	no
Srsf5	1.14652	0.586	0.788	1.95341e-07	9644	no	no
Sh3kbp1	1.146	0.315	0.482	4.56565e-06	5213	no	no
Mpp1	1.14597	0.134	0.271	4.23908e-09	6106	no	no
Brd4	1.14588	0.489	0.699	1.17477e-06	315	yes	no
Fus	1.14569	0.564	0.784	2.85926e-08	9159	no	no
Cd69	1.14559	0.163	0.279	5.63391e-05	17617	no	no
Por	1.14537	0.517	0.735	2.52743e-09	12715	no	no
Acsl4	1.14507	0.264	0.42	1.07663e-06	1	yes	yes
Svil	1.14497	0.414	0.574	0.00195667	1512	no	no
Arfgef1	1.14488	0.417	0.617	1.01939e-07	10586	no	no
Vps13d	1.14474	0.284	0.465	5.11655e-08	5017	no	no
Sec24a	1.14459	0.118	0.213	0.000100559	4760	no	no
Rnf144a	1.14445	0.209	0.369	4.85513e-08	43	yes	no
Gng12	1.14445	0.479	0.634	0.00846275	941	no	no
Gla	1.14416	0.19	0.355	7.11145e-10	19144	no	no
Rap1gap2	1.14396	0.246	0.419	2.10743e-08	1189	no	no
Lmbrd1	1.14375	0.289	0.476	1.36199e-09	11836	no	no
Zeb1	1.14356	0.217	0.367	7.50796e-07	297	yes	no
Mtm1	1.14316	0.115	0.212	0.000126694	7819	no	no
Ninj1	1.14236	0.361	0.58	5.50162e-11	1192	no	no
Nrros	1.14201	0.117	0.282	8.28726e-15	15512	no	no
Evi2a	1.14151	0.087	0.24	3.09397e-15	8971	no	no
Isg15	1.14133	0.382	0.517	0.010854	22280	no	no
Grina	1.14108	0.837	0.916	0.00122805	1879	no	no
Stap1	1.14104	0.168	0.3	1.42052e-06	14105	no	no
Diaph2	1.14096	0.512	0.672	8.91521e-05	3568	no	no
Map4k4	1.14042	0.424	0.579	0.0111503	3934	no	no
Cln5	1.14029	0.118	0.246	2.18624e-08	14034	no	no
Dock8	1.1402	0.202	0.393	1.11589e-12	5937	no	no
Rngtt	1.14013	0.221	0.372	1.01945e-07	637	no	no
Mmp25	1.14009	0.17	0.32	5.43021e-09	4167	no	no
Esyt2	1.13996	0.551	0.718	0.0123271	11967	no	no
C5ar1	1.13978	0.605	0.743	0.00503104	14383	no	no
Mirt2	1.13977	0.316	0.532	8.43971e-10	NA	no	no
Scaper	1.13953	0.249	0.39	4.6767e-05	9322	no	no
4933432I03Rik	1.13934	0.195	0.346	6.02931e-08	NA	no	no
Mir142hg	1.13919	0.382	0.555	2.74414e-05	NA	no	no
Appbp2	1.13881	0.303	0.447	0.000147742	6834	no	no
Rnf180	1.13851	0.143	0.261	5.07014e-06	4492	no	no
Selplg	1.13833	0.414	0.618	7.79302e-08	3897	no	no
Tnip1	1.13799	0.311	0.509	8.959e-10	17155	no	no
Nr4a1	1.1378	0.467	0.652	0.00253957	8995	no	no
Ern1	1.13772	0.187	0.327	1.44862e-06	5065	no	yes
Sgpl1	1.13711	0.32	0.485	9.74617e-06	727	no	no
Rapgef2	1.13695	0.294	0.458	1.31722e-06	2804	no	no
Trpm2	1.13676	0.163	0.304	1.38018e-07	4233	no	no
Xpr1	1.13669	0.186	0.326	1.36452e-06	3915	no	no
Mylip	1.13619	0.207	0.338	1.87398e-05	2291	no	no
Gbp7	1.13567	0.054	0.161	9.91309e-11	NA	no	no
Ccnt1	1.13564	0.285	0.467	3.79502e-08	4769	no	no
Acsl1	1.13553	0.099	0.175	0.0145979	798	no	yes
Ifi204	1.13507	0.104	0.209	9.07516e-06	NA	no	no
Batf	1.13498	0.051	0.128	2.87032e-05	18940	no	no
Maff	1.13484	0.299	0.509	5.33429e-11	11614	no	no
Lcor	1.13469	0.368	0.537	4.79508e-05	7447	no	no
Mapk6	1.13454	0.36	0.518	0.000548387	7913	no	no
Aph1c	1.13433	0.116	0.23	1.06128e-06	NA	no	no
Utrn	1.1342	0.371	0.564	8.37759e-07	6784	no	no
Tnrc18	1.1342	0.395	0.619	9.6927e-09	1248	no	no
Fcgr4	1.13407	0.178	0.347	1.06765e-10	NA	no	no
Actn1	1.13398	0.542	0.729	0.00010988	3680	no	no
AB124611	1.13322	0.245	0.455	1.41631e-12	NA	no	no
Thoc2	1.13303	0.316	0.5	1.08529e-07	1415	no	no
Ptbp3	1.13296	0.771	0.896	5.51175e-05	6530	no	no
Dennd1b	1.1328	0.429	0.651	3.81337e-10	4936	no	no
Samd4b	1.13268	0.213	0.413	1.74067e-13	809	no	no
Cask	1.13246	0.27	0.449	4.94786e-09	9331	no	no
Kdm3a	1.13237	0.195	0.353	3.48999e-09	4631	no	no
Inpp4b	1.13206	0.222	0.384	3.11191e-08	9843	no	no
Slc27a4	1.13183	0.264	0.458	7.96002e-11	563	no	no
Sfxn5	1.13128	0.138	0.306	4.72954e-13	1464	no	no
Mgat4a	1.13093	0.409	0.627	5.96343e-08	543	no	no
Taok1	1.13047	0.362	0.562	1.14388e-08	5339	no	no
Wbp1l	1.13023	0.366	0.549	8.06764e-07	7257	no	no
Zfp292	1.13023	0.399	0.578	1.84554e-05	NA	no	no
Nlrc5	1.13021	0.073	0.162	1.65964e-05	2267	no	yes
Klra17	1.13005	0.067	0.158	2.26323e-06	NA	no	no
Heca	1.13004	0.38	0.544	0.000183837	642	no	no
Gpsm3	1.13002	0.309	0.52	1.56154e-10	11195	no	no
Usp16	1.1299	0.191	0.352	4.30894e-09	15942	no	no
Ifnar1	1.12987	0.208	0.405	2.60965e-13	2904	no	no
Atxn7	1.12957	0.182	0.31	3.38204e-06	951	no	no
Stk11	1.12925	0.194	0.359	7.16609e-10	10325	no	no
Tbc1d23	1.12909	0.366	0.547	4.59585e-06	9645	no	no
Cebpd	1.12894	0.175	0.328	8.63213e-09	14606	no	no
Slfn5	1.12863	0.053	0.129	5.72847e-05	9968	no	no
Clasp1	1.12862	0.382	0.528	0.0261141	650	no	no
Arhgap25	1.12784	0.119	0.263	6.70024e-11	8464	no	no
2001-03-01	1.12753	0.062	0.128	0.0115652	NA	no	no
Sik2	1.12751	0.204	0.351	2.24312e-07	2907	no	no
Fli1	1.12654	0.203	0.356	7.6375e-07	6071	no	no
Adam19	1.12647	0.089	0.192	1.2131e-06	300	yes	no
Plxnc1	1.12643	0.136	0.247	7.74863e-05	3278	no	no
Dusp2	1.12638	0.106	0.212	6.244e-06	16083	no	no
Cyfip2	1.12576	0.256	0.388	0.000555039	2846	no	no
Fpr2	1.12563	0.5	0.665	0.00299365	15398	no	no
Apbb1ip	1.1256	0.445	0.624	0.00041595	15692	no	no
Ppp1r15a	1.12555	0.5	0.684	3.08815e-05	13743	no	no
Arhgap18	1.12528	0.275	0.397	0.00322626	6223	no	no
Ap1g1	1.12527	0.302	0.496	3.97278e-09	7639	no	no
Atf1	1.1247	0.178	0.355	5.06379e-12	911	no	yes
Itgal	1.12445	0.428	0.612	1.3983e-05	6376	no	yes
Tbc1d15	1.12391	0.222	0.387	3.5692e-08	13316	no	no
Rnf24	1.12374	0.254	0.408	1.51283e-06	4441	no	no
Rap1a	1.12309	0.351	0.553	6.95189e-08	14853	no	no
Gripap1	1.12305	0.221	0.381	4.20895e-08	14437	no	no
Zbtb11	1.12276	0.235	0.357	0.00124412	7592	no	no
Gm15832	1.12271	0.14	0.314	1.63009e-13	NA	no	no
AW011738	1.1226	0.053	0.157	3.89969e-10	NA	no	no
Cep83	1.12259	0.239	0.362	0.00146843	14651	no	no
Wac	1.12251	0.414	0.618	3.54137e-06	1157	no	no
Pxk	1.12247	0.289	0.482	9.28353e-10	4440	no	no
Tgoln1	1.12243	0.546	0.723	0.00211359	NA	no	no
Dym	1.12206	0.132	0.271	2.72905e-09	1603	no	no
N4bp2l1	1.12187	0.093	0.191	1.30338e-05	7218	no	no
Man2b1	1.12173	0.296	0.499	5.05449e-10	7634	no	no
Ppp3ca	1.12158	0.524	0.684	0.0219392	8675	no	no
Apobec1	1.12156	0.137	0.225	0.0249078	16424	no	no
Fam114a1	1.12152	0.152	0.282	7.95039e-07	9974	no	no
Cpa3	1.12152	0.084	0.172	0.000173835	3700	no	no
Ppm1h	1.12124	0.216	0.322	0.0321494	10632	no	no
Mpc1	1.12065	0.317	0.502	2.49464e-08	13294	no	no
Ep300	1.12062	0.253	0.445	3.56969e-10	4221	no	no
Slc2a6	1.12042	0.223	0.394	5.71683e-08	8204	no	no
Gm14023	1.12035	0.109	0.234	1.48866e-08	NA	no	no
Csde1	1.12021	0.52	0.72	1.48227e-05	10219	no	no
Chd1	1.12013	0.347	0.494	0.000496659	710	no	no
Prex1	1.1199	0.137	0.291	2.57226e-11	1311	no	no
Ptpn2	1.11988	0.264	0.462	7.24561e-11	6558	no	no
Prkca	1.11985	0.164	0.261	0.0144566	901	no	no
Chm	1.11953	0.229	0.419	1.83065e-11	875	no	no
Samd9l	1.1194	0.376	0.534	0.00188454	6393	no	no
Cd33	1.11882	0.516	0.74	5.36505e-08	9717	no	no
Dars2	1.11873	0.068	0.133	0.0312555	9914	no	no
Tgfb1	1.1182	0.242	0.375	0.00100421	1745	no	no
Myd88	1.11798	0.216	0.402	3.30773e-11	10879	no	no
Hnrnpd	1.11791	0.219	0.39	5.88668e-09	3054	no	no
Grk2	1.11763	0.317	0.518	3.391e-09	NA	no	no
Hook3	1.11742	0.228	0.364	5.74896e-05	4836	no	no
Ptpn6	1.11715	0.225	0.396	4.58971e-09	19204	no	no
Ankrd12	1.11711	0.379	0.535	0.0041468	1581	no	no
Gdap2	1.1168	0.107	0.238	9.34027e-10	1913	no	no
Tet2	1.11664	0.354	0.551	1.60138e-08	1733	no	no
Mbnl1	1.11664	0.379	0.555	0.00142376	301	yes	no
Pxn	1.11651	0.32	0.511	1.30765e-07	5255	no	no
Dhrs9	1.11637	0.416	0.576	0.00218417	9996	no	no
Plcg2	1.11556	0.112	0.239	9.08897e-09	14022	no	no
Rnf216	1.11555	0.181	0.315	3.06051e-06	465	yes	no
Atp2c1	1.11524	0.177	0.307	3.69804e-06	6455	no	no
Ubash3b	1.11522	0.092	0.201	2.69804e-07	4595	no	no
Gm14286	1.11512	0.052	0.171	3.31289e-13	NA	no	no
Csf1r	1.11501	0.16	0.313	1.82797e-09	555	no	yes
Slc2a1	1.11498	0.421	0.577	0.0111349	2079	no	no
Med13	1.1149	0.467	0.65	0.000215949	7249	no	no
Spty2d1	1.11485	0.293	0.474	1.04444e-07	5980	no	no
Rassf5	1.11468	0.099	0.23	2.20032e-10	3804	no	no
Stk10	1.11409	0.164	0.305	1.5276e-07	12974	no	no
Zfp281	1.11407	0.09	0.229	1.12231e-12	NA	no	yes
Luc7l2	1.11394	0.48	0.687	0.00021651	4310	no	no
Sla	1.11366	0.115	0.252	1.70162e-10	16110	no	no
Psme4	1.11358	0.319	0.484	2.2776e-05	8699	no	no
Gm21859	1.11339	0.076	0.193	1.68929e-09	NA	no	no
Ero1l	1.11217	0.394	0.555	0.00099011	12776	no	no
Jaml	1.11214	0.174	0.32	5.05389e-08	NA	no	no
Mbp	1.11213	0.116	0.249	3.20713e-09	1065	no	no
Ap3b1	1.11166	0.362	0.529	0.000562017	2139	no	no
Ighg2b	1.11159	0.05	0.163	1.67441e-12	NA	no	no
Gpcpd1	1.11142	0.503	0.702	2.19228e-06	5938	no	no
Prkd3	1.11129	0.293	0.449	5.34131e-05	1207	no	no
Isy1	1.11123	0.435	0.59	0.01444	4112	no	no
Wwp2	1.1107	0.395	0.582	4.17785e-07	12238	no	no
N4bp2	1.11063	0.14	0.279	1.10073e-08	7778	no	no
Anks1	1.11061	0.278	0.468	9.5623e-09	NA	no	no
Cd300a	1.11061	0.273	0.478	1.53734e-10	13478	no	no
Scarb2	1.11043	0.244	0.403	6.98843e-07	5210	no	no
Capza2	1.11029	0.492	0.712	1.56094e-05	10675	no	no
Gm32401	1.11024	0.123	0.231	6.91731e-05	NA	no	no
Stag2	1.11023	0.329	0.485	0.000372571	4630	no	no
Ptgs2os2	1.11016	0.118	0.26	9.4497e-11	NA	no	no
Pbxip1	1.10983	0.236	0.427	9.39579e-11	11301	no	no
Vsir	1.10945	0.2	0.395	4.82251e-12	NA	no	no
Ppp6r3	1.10931	0.291	0.469	6.32383e-07	10604	no	no
Tmem170b	1.10931	0.093	0.195	3.08861e-06	9519	no	no
Ing3	1.10927	0.111	0.249	2.72492e-10	241	yes	no
Cyth4	1.10922	0.263	0.463	9.20054e-11	12019	no	no
Adgre5	1.10921	0.438	0.625	7.69239e-05	NA	no	no
Mllt10	1.10895	0.294	0.443	8.59496e-05	7250	no	no
Selenon	1.10894	0.454	0.638	9.99462e-05	NA	no	no
Gm34589	1.10862	0.044	0.135	7.26875e-09	NA	no	no
Vps26a	1.10847	0.206	0.337	7.21624e-05	13357	no	no
Rasip1	1.10844	0.185	0.346	1.28681e-08	3319	no	no
Atxn7l1	1.10831	0.264	0.432	1.3607e-06	8455	no	no
Cdk13	1.10822	0.354	0.52	8.79992e-05	8482	no	no
Itgax	1.10775	0.081	0.184	4.47582e-07	19282	no	no
Sipa1l2	1.10772	0.197	0.377	8.14305e-12	9696	no	no
Eif5	1.1074	0.508	0.702	0.000637785	10952	no	no
Hcls1	1.10706	0.466	0.679	3.30421e-07	11196	no	no
Ighm	1.10679	0.065	0.148	4.27145e-05	14426	no	no
Ncoa1	1.10668	0.186	0.322	2.62798e-06	126	yes	no
Scaf4	1.10657	0.16	0.269	0.000603992	9923	no	no
Prkag1	1.10646	0.185	0.316	3.80694e-05	2323	no	no
Ppp1r3d	1.10628	0.04	0.145	6.66849e-12	2080	no	no
St3gal6	1.10626	0.293	0.454	2.0443e-05	14591	no	no
Atp6ap2	1.10592	0.298	0.446	0.000330048	6055	no	no
Ubc	1.10575	0.864	0.959	0.0274629	12105	no	no
Nipbl	1.10572	0.528	0.699	0.00629053	8178	no	no
Vps13b	1.10539	0.31	0.465	4.81711e-05	2561	no	no
Lpp	1.10509	0.47	0.65	0.00434286	989	no	no
4732465J04Rik	1.10497	0.197	0.324	0.0002817	NA	no	no
Rap1b	1.10497	0.791	0.904	0.0464087	6844	no	no
Ube2h	1.10457	0.39	0.563	0.00136072	5322	no	no
Rora	1.10427	0.117	0.218	0.000162655	3931	no	no
Mapre2	1.1041	0.222	0.366	6.19509e-06	1084	no	no
Morc3	1.10396	0.146	0.275	1.26646e-06	11837	no	no
4930523C07Rik	1.10374	0.229	0.34	0.0475521	NA	no	no
Rab27a	1.1037	0.113	0.217	2.2579e-05	7267	no	no
Fyn	1.10361	0.094	0.171	0.01317	10147	no	no
Pygl	1.1036	0.519	0.683	0.00235157	7978	no	no
Epsti1	1.10355	0.146	0.276	2.41915e-07	7462	no	no
Mgat5	1.10332	0.287	0.448	8.6357e-06	10992	no	no
Usp38	1.10325	0.221	0.364	1.87231e-05	1596	no	no
Ppp1r16b	1.10302	0.125	0.227	0.00027715	1444	no	no
Phip	1.10279	0.213	0.367	2.77218e-07	6404	no	no
Cul3	1.10272	0.455	0.663	7.1922e-07	6858	no	no
Per1	1.10258	0.139	0.297	3.19661e-11	3509	no	no
Baz1a	1.10253	0.388	0.562	0.000124703	15219	no	no
Cnbp	1.10251	0.307	0.497	6.20507e-08	14508	no	no
Bst1	1.10233	0.267	0.426	4.50705e-05	9293	no	no
Ttyh3	1.10208	0.109	0.215	7.60472e-06	1786	no	no
Ikzf2	1.10184	0.197	0.327	8.93212e-05	5531	no	no
Atp6v1h	1.1018	0.218	0.327	0.0187482	12834	no	no
Bin3	1.10169	0.155	0.305	3.4775e-09	15220	no	no
Cpsf7	1.10164	0.162	0.298	3.59242e-07	7842	no	no
Bcas3	1.10143	0.217	0.336	0.00197808	5552	no	no
Tap1	1.10134	0.096	0.201	9.89841e-07	18635	no	no
Atrx	1.10132	0.333	0.506	6.93236e-05	10248	no	no
Zmynd11	1.10116	0.279	0.431	4.45718e-05	289	yes	no
Ankrd13c	1.10045	0.246	0.386	0.000104457	5178	no	no
Sidt2	1.10038	0.237	0.421	4.58226e-10	106	yes	no
Itgb2	1.10035	0.536	0.726	0.000215089	15399	no	no
Csrnp1	1.1001	0.449	0.657	6.75006e-07	15285	no	no
Cbl	1.09956	0.291	0.451	9.84713e-06	4129	no	no
Tspan13	1.09954	0.204	0.375	7.89582e-10	3447	no	no
B4galt5	1.09927	0.193	0.35	2.64818e-08	12217	no	no
Epb41l2	1.09924	0.337	0.494	0.000394963	4854	no	no
Fcgr3	1.09894	0.426	0.6	0.00112384	NA	no	no
Ric1	1.09893	0.207	0.359	3.42769e-07	NA	no	no
Satb1	1.09893	0.142	0.257	0.000102715	1874	no	yes
Wdfy2	1.0989	0.175	0.289	0.000629448	4201	no	no
Ubxn4	1.09878	0.432	0.607	0.000498197	4063	no	no
Hivep1	1.09857	0.225	0.39	2.38778e-08	5117	no	no
Ston2	1.09845	0.185	0.331	3.39429e-07	14883	no	no
Herc1	1.09838	0.302	0.467	2.6106e-05	8164	no	no
Slc8a1	1.09824	0.062	0.135	0.000785102	1307	no	no
Plgrkt	1.09793	0.256	0.405	1.39615e-05	18206	no	no
Rbbp8	1.09784	0.23	0.357	0.00111683	8987	no	no
Maml3	1.09772	0.264	0.384	0.0193697	5862	no	no
Zc3hav1	1.09724	0.421	0.615	1.56023e-06	2097	no	no
Socs3	1.09719	0.252	0.427	7.31513e-08	2459	no	no
Sde2	1.09719	0.31	0.517	3.95115e-09	10834	no	no
Rtn3	1.09718	0.466	0.642	0.00509078	8700	no	no
Arhgap9	1.09717	0.106	0.271	4.55258e-15	17804	no	no
Clk4	1.09716	0.273	0.438	2.34819e-06	13325	no	no
Sirpb1c	1.09711	0.084	0.188	4.99257e-07	NA	no	no
Crtc3	1.09686	0.211	0.317	0.0427281	1145	no	no
Ythdf3	1.09669	0.431	0.613	9.6019e-05	5840	no	no
Myo9b	1.09661	0.233	0.403	6.69503e-08	6859	no	no
Sephs2	1.09626	0.125	0.267	1.24766e-10	17140	no	no
Wapl	1.09593	0.38	0.556	0.000167244	NA	no	no
Gpr35	1.0959	0.173	0.318	6.16821e-08	6518	no	no
Cish	1.0958	0.132	0.251	3.49985e-06	697	no	no
Polr2a	1.09572	0.386	0.54	0.0250249	2929	no	no
Aqp9	1.09564	0.094	0.206	2.13908e-07	5607	no	no
B430306N03Rik	1.09536	0.082	0.182	2.34336e-06	NA	no	no
Arf4	1.09532	0.578	0.739	0.0234106	14819	no	no
Usp8	1.09504	0.15	0.268	1.55191e-05	7652	no	no
Sgk3	1.095	0.094	0.198	2.3484e-06	3689	no	no
Atf7ip	1.09484	0.356	0.544	8.31116e-06	1073	no	no
Bach1	1.09478	0.328	0.504	5.10913e-06	10218	no	no
Megf9	1.09473	0.088	0.162	0.0236056	6923	no	no
Slc11a1	1.09463	0.569	0.739	0.00859252	14973	no	no
Pan3	1.09463	0.365	0.536	1.37689e-05	5032	no	no
Rsrc2	1.09448	0.454	0.621	0.00324101	8493	no	no
Nek6	1.09405	0.14	0.253	3.05977e-05	15026	no	no
Map3k3	1.09357	0.128	0.267	1.39439e-09	1102	no	no
1810026B05Rik	1.09357	0.299	0.463	5.74563e-06	NA	no	no
Kras	1.09353	0.59	0.75	0.0450824	3451	no	no
Gm39459	1.09348	0.068	0.158	8.20351e-06	NA	no	no
Msl1	1.0934	0.164	0.325	4.83262e-10	9375	no	no
Gabpb1	1.09312	0.158	0.292	3.87646e-07	2982	no	no
Zfp106	1.09279	0.35	0.539	5.73763e-06	NA	no	no
Galnt11	1.09272	0.14	0.248	9.83666e-05	12526	no	no
Dock4	1.09248	0.165	0.275	0.00139564	4930	no	no
Rap2c	1.09241	0.212	0.358	2.95931e-06	8152	no	no
Tbk1	1.09239	0.356	0.55	2.95965e-07	14866	no	no
Trafd1	1.09119	0.162	0.3	1.1833e-07	6085	no	yes
mt-Nd4l	1.09101	0.459	0.712	2.82017e-10	NA	no	no
Mbtd1	1.09089	0.248	0.37	0.00766036	7847	no	no
Cmtr1	1.09064	0.257	0.408	4.48737e-05	5493	no	no
Dyrk1a	1.0906	0.298	0.464	1.93749e-05	7046	no	no
Rnd1	1.09013	0.042	0.103	0.00260296	17454	no	no
Msn	1.08975	0.576	0.752	0.0155017	2534	no	no
H2-K1	1.08973	0.726	0.893	0.00096516	NA	no	no
Ccpg1	1.08955	0.31	0.492	2.42452e-06	6360	no	no
Smad7	1.08954	0.259	0.403	9.12557e-05	163	yes	no
Mfsd6	1.08944	0.177	0.326	1.87797e-08	14795	no	no
Nlrp12	1.08909	0.054	0.136	8.41833e-06	8365	no	no
Btaf1	1.08907	0.23	0.386	1.41533e-06	8711	no	no
Herc6	1.08906	0.059	0.128	0.00147788	1482	no	no
Osgin2	1.08889	0.081	0.166	0.000246137	871	no	no
Gm20536	1.08881	0.167	0.298	1.13229e-05	NA	no	no
Rnf145	1.08869	0.186	0.329	1.82759e-07	4532	no	no
Il6ra	1.08847	0.102	0.217	1.10485e-07	NA	no	yes
Pdcd6ip	1.08779	0.365	0.562	2.31845e-06	10777	no	no
Supt4a	1.08771	0.297	0.5	2.37551e-09	NA	no	no
Ifngr1	1.08767	0.324	0.517	7.13722e-07	12291	no	no
Pik3cd	1.08765	0.076	0.173	1.56157e-06	6503	no	yes
Cr1l	1.08739	0.163	0.303	1.59223e-07	20210	no	no
Ncor1	1.08723	0.51	0.702	0.000411401	3007	no	no
Zfp961	1.08722	0.073	0.163	9.84453e-06	NA	no	no
Oas3	1.08702	0.161	0.31	9.52708e-09	1821	no	no
Birc2	1.087	0.108	0.202	0.000297166	9461	no	no
Tle3	1.08656	0.181	0.32	5.12203e-07	4548	no	no
Tpst2	1.08622	0.097	0.219	1.31717e-08	6280	no	no
Atp6v1a	1.08621	0.369	0.542	0.00034045	16260	no	no
Fam13b	1.08613	0.255	0.442	4.85586e-10	7934	no	no
Klhl24	1.08605	0.228	0.349	0.00382947	2801	no	no
Nfil3	1.08586	0.237	0.381	1.19e-05	7684	no	no
Apaf1	1.08585	0.219	0.346	0.000376121	10027	no	no
Inpp1	1.08568	0.076	0.153	0.00228659	15227	no	no
Ogt	1.0854	0.379	0.565	6.97471e-05	2381	no	no
Rnf130	1.08534	0.297	0.442	0.00242167	6892	no	no
9130230L23Rik	1.08515	0.058	0.124	0.00542873	NA	no	no
Itga5	1.08514	0.093	0.183	0.000150381	3892	no	no
Smurf2	1.08492	0.272	0.393	0.010982	10212	no	no
Zfp516	1.08491	0.103	0.211	2.44696e-06	NA	no	no
Lrrc8c	1.0849	0.084	0.157	0.0154235	4274	no	no
Ddx58	1.08483	0.118	0.201	0.0286962	1564	no	no
Pilra	1.08455	0.536	0.67	0.0448264	12631	no	no
Dennd3	1.08445	0.131	0.249	6.2374e-06	8421	no	no
Slc40a1	1.08442	0.174	0.297	9.67508e-05	13260	no	no
Muc2	1.08436	0.274	0.478	4.30995e-09	9930	no	no
Rbm47	1.08426	0.397	0.555	0.00283992	7494	no	no
Adssl1	1.08425	0.114	0.217	9.55509e-05	8860	no	no
Virma	1.08397	0.101	0.194	0.000320041	NA	no	no
Tbc1d5	1.08388	0.256	0.392	0.00232379	7043	no	no
Bcl6	1.08385	0.271	0.436	1.06748e-05	431	yes	yes
Casp1	1.08381	0.09	0.187	1.81733e-05	17616	no	no
Relb	1.08349	0.384	0.559	0.000203748	15765	no	no
Cx3cr1	1.08335	0.088	0.161	0.0382651	6516	no	no
Slc15a2	1.0832	0.047	0.111	0.00165828	9466	no	no
Rnf141	1.08311	0.162	0.276	9.60508e-05	3671	no	no
Trim12a	1.08301	0.225	0.376	6.91726e-06	NA	no	no
Zc3h12c	1.08285	0.046	0.115	0.000270031	6542	no	no
Arid4a	1.08281	0.218	0.344	0.000654291	187	yes	no
Ddi2	1.08276	0.139	0.234	0.00667483	19131	no	no
Slfn8	1.08261	0.042	0.11	0.000225641	NA	no	no
Ccdc88b	1.08251	0.257	0.429	1.5347e-07	12934	no	no
Cnn2	1.08248	0.271	0.446	1.35611e-06	13484	no	no
Havcr2	1.08224	0.066	0.133	0.0110723	11447	no	no
Lasp1	1.08223	0.376	0.561	1.37027e-05	5977	no	no
Ppp2ca	1.08212	0.501	0.702	0.00151068	16026	no	no
Sp4	1.08204	0.111	0.213	6.82676e-05	4449	no	no
Hip1	1.08198	0.099	0.216	1.34943e-07	1386	no	no
Sik1	1.08192	0.219	0.382	1.8006e-07	17141	no	no
Znrf1	1.08187	0.336	0.479	0.0166005	2229	no	no
Pip5k1c	1.08185	0.13	0.234	0.000170287	6286	no	no
Ogfrl1	1.08155	0.207	0.338	0.000142092	2853	no	no
Elovl5	1.08146	0.112	0.216	1.78003e-05	6258	no	no
Slain2	1.08119	0.246	0.384	0.00140401	2228	no	no
Dab2	1.08095	0.041	0.124	2.13149e-07	2925	no	no
Kcnj2	1.08085	0.062	0.146	2.22339e-05	3652	no	no
Wdr26	1.08082	0.457	0.642	0.000107958	8477	no	no
Map3k2	1.08071	0.182	0.323	9.23957e-07	2713	no	no
Vav1	1.08063	0.14	0.271	5.89703e-07	13399	no	no
Vti1a	1.08063	0.26	0.378	0.0324729	1045	no	no
Eps15	1.08063	0.23	0.36	0.000275722	8155	no	no
Cdc42se2	1.08053	0.206	0.348	4.08028e-06	292	yes	no
Khdc4	1.08047	0.326	0.487	0.000365389	NA	no	no
Kcmf1	1.08034	0.308	0.471	0.000346666	8601	no	no
Rap1gds1	1.08029	0.272	0.417	0.000316029	274	yes	no
Gm4107	1.08025	0.039	0.109	4.5531e-05	NA	no	no
Ilrun	1.0802	0.253	0.402	5.39803e-05	NA	no	no
Gm7160	1.07987	0.078	0.157	0.00160339	NA	no	no
Sel1l	1.07987	0.144	0.271	9.26115e-07	2178	no	no
Ubn1	1.07982	0.23	0.399	7.07507e-08	8800	no	no
Siglece	1.07979	0.163	0.314	1.98241e-08	NA	no	no
Impact	1.0797	0.164	0.28	0.000358441	6575	no	no
Hnrnph2	1.07967	0.384	0.583	1.52564e-06	1572	no	no
Ypel3	1.07952	0.365	0.558	7.15096e-06	2761	no	no
Ap2b1	1.07937	0.433	0.597	0.0226976	9328	no	no
Slc25a33	1.07935	0.139	0.26	1.02923e-05	17749	no	no
Rnf115	1.07929	0.222	0.362	0.000106151	6429	no	no
Rbm5	1.07902	0.293	0.446	3.92401e-05	11551	no	no
Tnrc6c	1.07894	0.194	0.31	0.00110527	1694	no	no
Il4ra	1.07894	0.19	0.34	3.8912e-07	NA	no	no
Tmem156	1.07875	0.118	0.246	5.91449e-08	9912	no	no
Ciapin1	1.07873	0.152	0.261	0.000202385	12061	no	no
Rhoq	1.07859	0.143	0.231	0.0372111	2448	no	no
Prr5l	1.07859	0.031	0.106	4.47763e-07	12067	no	no
Car2	1.07856	0.128	0.219	0.0063889	NA	no	no
Arrdc3	1.07846	0.248	0.384	0.000325595	6115	no	no
Kmt2e	1.07831	0.514	0.687	0.0134802	5270	no	no
Stx12	1.07815	0.14	0.252	5.75917e-05	15644	no	no
Gmip	1.07789	0.19	0.344	7.5527e-08	3162	no	no
Rest	1.07779	0.174	0.302	7.02381e-06	10262	no	no
Opa3	1.07705	0.163	0.282	0.000166355	1788	no	no
Prkg1	1.07698	0.056	0.117	0.032225	1637	no	no
Scyl2	1.07661	0.159	0.297	7.41773e-07	9778	no	no
Adgre1	1.07653	0.081	0.182	1.1948e-06	19591	no	no
Ranbp2	1.07633	0.282	0.443	3.98367e-05	8186	no	no
Cfap43	1.07622	0.062	0.145	3.23347e-05	NA	no	no
Cept1	1.0759	0.198	0.306	0.0187807	15906	no	no
Lats2	1.07582	0.09	0.194	1.12791e-06	4881	no	no
Sh3glb1	1.07552	0.542	0.713	0.0010753	9171	no	no
Pef1	1.07544	0.091	0.171	0.00252783	501	no	no
Tmem127	1.07542	0.201	0.333	0.000161128	7054	no	no
Cdkn1b	1.07532	0.208	0.358	2.96923e-06	1972	no	no
C1qa	1.07528	0.222	0.414	5.88406e-11	18222	no	no
Prdm1	1.07523	0.089	0.19	2.37921e-06	4658	no	no
Tdrd7	1.07509	0.105	0.191	0.0017901	13003	no	no
Wdr37	1.07504	0.129	0.231	0.000444629	8031	no	no
Tgfbr1	1.07489	0.233	0.381	1.71364e-05	2421	no	no
Phf8	1.07465	0.145	0.258	4.9782e-05	6946	no	no
Dmtf1	1.07462	0.098	0.217	6.5384e-08	2200	no	no
Dot1l	1.07443	0.253	0.424	9.35991e-08	9952	no	no
Slc25a20	1.07434	0.259	0.392	0.000982292	4353	no	no
Map3k14	1.07433	0.092	0.171	0.0039643	399	yes	no
Tapbp	1.07426	0.362	0.543	0.000426496	2281	no	no
Ctss	1.07418	0.293	0.453	2.03496e-05	15164	no	no
Trim56	1.07416	0.081	0.174	1.46863e-05	14027	no	no
Aff4	1.07386	0.533	0.717	0.0349624	1892	no	no
Kmt5b	1.07378	0.173	0.291	0.00040548	NA	no	no
Pstpip1	1.0737	0.128	0.244	5.0698e-06	7127	no	no
Plekhm2	1.07363	0.19	0.326	1.08571e-05	8249	no	no
Capzb	1.07361	0.62	0.796	0.0273303	15043	no	no
Prkcd	1.07319	0.321	0.518	9.65087e-08	15403	no	no
Rnf38	1.07316	0.222	0.352	0.000676791	343	yes	no
Fbxl3	1.07308	0.281	0.441	4.62412e-06	3252	no	no
Itprip	1.07308	0.134	0.264	3.66171e-07	1515	no	no
1600014C10Rik	1.07281	0.056	0.133	0.000114563	NA	no	no
Mib1	1.07268	0.191	0.332	3.82234e-06	3480	no	no
C130050O18Rik	1.0725	0.048	0.133	5.38508e-07	NA	no	no
Actr2	1.07249	0.583	0.794	0.00459665	2379	no	no
Cd300lb	1.07243	0.184	0.332	5.04013e-07	8754	no	no
Adgrg3	1.0724	0.168	0.298	2.20922e-05	NA	no	no
Hnrnpc	1.0722	0.549	0.746	0.00632867	3732	no	no
Pink1	1.07217	0.073	0.157	6.4856e-05	4005	no	no
Pdlim7	1.07212	0.386	0.562	0.00204707	364	yes	no
Clip2	1.07202	0.087	0.163	0.0110796	3963	no	no
St6galnac3	1.07197	0.08	0.162	0.000924358	2455	no	no
Ppp1r18	1.07192	0.265	0.439	1.66339e-06	6672	no	no
Ralb	1.07155	0.174	0.326	5.00247e-08	2149	no	no
Alox5	1.07154	0.135	0.227	0.0111663	2624	no	no
Pgam1	1.07151	0.399	0.579	0.000734368	4168	no	no
Ltb4r1	1.07143	0.124	0.21	0.0229234	NA	no	no
Rnf13	1.07125	0.22	0.364	3.48593e-05	11692	no	no
Ergic2	1.07119	0.169	0.311	1.85023e-07	5625	no	no
Spop	1.07112	0.324	0.51	8.68433e-06	3073	no	no
Lrch3	1.07079	0.197	0.335	3.20287e-05	1221	no	no
Csnk1g3	1.0705	0.2	0.326	0.000210713	696	no	no
Tln1	1.07031	0.463	0.636	0.00564374	1070	no	no
Gm45267	1.07026	0.067	0.143	0.000991673	NA	no	no
Hexa	1.07003	0.146	0.239	0.0183848	14240	no	no
Fkbp15	1.07002	0.174	0.285	0.00185137	10682	no	no
Ash1l	1.06988	0.312	0.454	0.00852308	1238	no	no
Arid3b	1.06962	0.075	0.144	0.0198776	2248	no	no
Arsg	1.06945	0.063	0.152	5.67332e-06	4408	no	no
Ubl3	1.06935	0.364	0.523	0.0012595	4505	no	no
Uhrf1bp1l	1.06915	0.245	0.373	0.00443423	6617	no	no
Kdm4c	1.06911	0.127	0.225	0.000606721	887	no	no
Selenop	1.06888	0.114	0.229	2.34829e-06	4516	no	no
Hip1r	1.06866	0.139	0.241	0.00117973	9586	no	no
Zfp597	1.06862	0.056	0.133	6.17942e-05	NA	no	no
Tm6sf1	1.06856	0.123	0.235	2.30823e-05	6570	no	no
Pira2	1.06842	0.187	0.334	1.71086e-06	NA	no	no
Suz12	1.06839	0.179	0.298	0.000273476	6592	no	no
Hbp1	1.06837	0.296	0.486	1.59078e-07	8704	no	no
Plcl2	1.06825	0.231	0.365	0.000370973	9958	no	no
9930111J21Rik2	1.06824	0.063	0.142	0.000176353	NA	no	no
Ublcp1	1.06824	0.129	0.227	0.00132959	10453	no	no
Pik3ca	1.06808	0.193	0.309	0.0013983	1057	no	no
Notch1	1.06788	0.131	0.236	0.000300073	91	yes	yes
Psen1	1.06777	0.262	0.399	0.000943934	3623	no	no
Khnyn	1.06769	0.13	0.294	2.56526e-12	6664	no	no
Nfkb2	1.06739	0.337	0.517	6.88704e-05	14366	no	no
Cadps	1.06739	0.086	0.17	0.00103111	8962	no	no
Btbd7	1.06726	0.333	0.511	4.94321e-05	3407	no	no
Acot9	1.06724	0.174	0.279	0.00587883	11012	no	no
Ttc7b	1.06715	0.12	0.253	9.37604e-09	1140	no	no
Mpp5	1.06712	0.284	0.42	0.0268955	9338	no	no
Esco1	1.06708	0.148	0.249	0.0048419	10052	no	no
Lemd3	1.06701	0.159	0.264	0.00332177	10794	no	no
R3hdm1	1.06693	0.138	0.225	0.0394739	765	no	no
Atad2b	1.06682	0.229	0.353	0.0020625	66	yes	no
Txnl1	1.06679	0.272	0.435	3.44167e-05	9354	no	no
Usp34	1.06674	0.394	0.57	0.00036012	6650	no	no
Cd82	1.06654	0.267	0.443	1.05023e-06	15146	no	no
Gnai3	1.06618	0.508	0.688	0.00785389	5192	no	no
Cmah	1.06587	0.148	0.251	0.00396685	NA	no	no
6430548M08Rik	1.06581	0.065	0.156	2.95487e-06	NA	no	no
Lilra6	1.06579	0.161	0.288	3.47477e-05	13633	no	no
Max	1.06559	0.267	0.432	1.34712e-05	3144	no	no
Itsn2	1.06558	0.395	0.556	0.00379013	5316	no	no
Kctd20	1.0655	0.103	0.214	1.62407e-06	3304	no	no
Ctsh	1.06548	0.169	0.279	0.00235825	10427	no	no
Mitf	1.0654	0.15	0.27	6.91525e-05	4000	no	no
Phyh	1.06537	0.163	0.27	0.00253947	18628	no	no
Hk1	1.06507	0.144	0.245	0.00147343	587	no	yes
Reps1	1.06495	0.112	0.206	0.00068234	1617	no	no
Ubr5	1.06488	0.279	0.43	0.000231792	731	no	no
Cd244a	1.06482	0.079	0.153	0.00743009	NA	no	no
Slc28a2	1.06479	0.084	0.161	0.00996027	17283	no	no
Ppp4r3b	1.06477	0.276	0.454	2.87239e-06	NA	no	no
Fam122a	1.06477	0.061	0.147	7.17925e-06	3156	no	no
Clip1	1.06474	0.227	0.357	0.000728848	12538	no	no
Limd2	1.06453	0.131	0.25	1.16107e-05	1158	no	yes
Kdm5b	1.06422	0.24	0.39	3.72252e-05	4017	no	no
Mmd	1.0641	0.055	0.117	0.0199742	654	no	no
Srgap2	1.06393	0.1	0.177	0.0231453	3780	no	no
Phactr2	1.06388	0.212	0.332	0.000626784	8382	no	no
Bclaf1	1.06377	0.308	0.451	0.0043491	4158	no	no
Rhov	1.06373	0.182	0.293	0.00528422	5557	no	no
Zfp638	1.06368	0.2	0.328	0.000132621	NA	no	no
Pnpla8	1.06351	0.266	0.393	0.0126793	308	yes	no
R3hdm2	1.0635	0.249	0.417	5.70824e-07	4961	no	no
Arid1b	1.06333	0.347	0.512	0.0014247	3516	no	no
Rap2a	1.06328	0.134	0.238	0.000339564	10214	no	no
Ikzf1	1.06326	0.132	0.255	1.49955e-06	949	no	no
Rflnb	1.06324	0.126	0.239	1.10324e-05	NA	no	no
Ap3s1	1.06307	0.412	0.583	0.0134453	5816	no	no
Stt3b	1.06291	0.183	0.29	0.00902715	16043	no	no
Bin2	1.06276	0.09	0.192	9.19168e-06	11936	no	no
Cnr2	1.06254	0.112	0.209	0.000581518	17258	no	no
Rapgef1	1.06252	0.167	0.297	1.47871e-05	6627	no	no
Map2k1	1.0625	0.244	0.382	0.00111863	20	yes	yes
Tbc1d1	1.06226	0.25	0.415	4.71326e-07	7502	no	no
Stk4	1.06225	0.23	0.379	7.50732e-05	886	no	no
Tmem30a	1.06215	0.237	0.401	2.43494e-07	9352	no	no
Snai1	1.06198	0.056	0.124	0.00231028	58	yes	yes
Atp6v0d1	1.06197	0.465	0.65	0.00427326	13671	no	no
Slc35b2	1.06191	0.119	0.235	1.57139e-06	14062	no	no
St3gal5	1.06183	0.228	0.342	0.0194988	8210	no	no
Rbks	1.06177	0.096	0.189	0.000140917	17710	no	no
Dram2	1.06175	0.119	0.209	0.00231999	12753	no	no
Jarid2	1.06159	0.31	0.442	0.0369204	812	no	no
Oaz1	1.06146	0.644	0.843	0.00131906	10321	no	no
Ttc39b	1.06145	0.203	0.36	5.38562e-07	6143	no	no
Trir	1.06141	0.3	0.491	1.57642e-07	NA	no	no
Csf2rb2	1.06123	0.135	0.257	4.43335e-06	NA	no	no
Pdzd8	1.06111	0.175	0.303	8.27136e-05	12997	no	no
Rubcnl	1.06109	0.106	0.187	0.0292205	NA	no	no
Trip11	1.06106	0.184	0.32	1.37485e-05	1553	no	no
Ddx50	1.06087	0.197	0.31	0.0073482	2068	no	no
Tnfrsf23	1.06087	0.296	0.436	0.00106111	NA	no	no
Pcf11	1.06071	0.327	0.468	0.0217861	9178	no	no
Dync1li1	1.06071	0.24	0.367	0.00441717	1401	no	no
Rchy1	1.06034	0.197	0.324	0.00024984	10699	no	no
Emb	1.0602	0.376	0.539	0.00920688	7296	no	no
4933434E20Rik	1.06004	0.084	0.173	7.29776e-05	NA	no	no
Cxcr4	1.05983	0.27	0.427	6.44319e-05	14452	no	no
Swt1	1.05982	0.163	0.261	0.0239034	2607	no	no
Hacd4	1.05977	0.23	0.356	0.00508993	NA	no	no
Bmp2k	1.0597	0.142	0.26	2.06196e-05	5164	no	no
Hs3st1	1.05926	0.124	0.209	0.0199071	9674	no	no
Atg3	1.05916	0.324	0.493	0.000213186	17872	no	no
Tollip	1.05892	0.127	0.221	0.004296	1230	no	no
Gm42659	1.05891	0.066	0.155	1.01148e-05	NA	no	no
Crk	1.05853	0.308	0.518	1.22135e-08	1842	no	no
Cdc26	1.05832	0.097	0.176	0.0167787	10071	no	no
Fbxo38	1.05826	0.215	0.356	6.17345e-05	12324	no	no
Rheb	1.05795	0.274	0.438	1.79674e-06	2300	no	no
Tbxas1	1.05789	0.069	0.147	0.000554055	11456	no	no
5031439G07Rik	1.05755	0.089	0.18	0.000126341	NA	no	no
Psmb8	1.05749	0.185	0.318	3.23089e-05	19202	no	no
Per2	1.05747	0.108	0.188	0.0299584	524	no	no
Shisa5	1.05727	0.271	0.446	2.90011e-06	17005	no	no
Btbd10	1.05725	0.131	0.218	0.038947	7631	no	no
Ggnbp2	1.05713	0.297	0.447	0.00105746	13025	no	no
Runx2	1.05703	0.227	0.363	0.000325801	2260	no	no
Casc3	1.05701	0.142	0.26	3.69333e-05	3630	no	no
Cry1	1.0568	0.124	0.224	0.00116359	7757	no	no
Ccl2	1.05658	0.042	0.112	0.000107863	13241	no	no
Snrk	1.05643	0.148	0.249	0.0051895	7908	no	no
Zc3h12a	1.05638	0.459	0.656	0.000285732	11612	no	no
Ttc7	1.05638	0.187	0.323	3.13518e-05	NA	no	no
P4ha1	1.05627	0.181	0.33	2.65627e-07	8475	no	no
5830428M24Rik	1.05615	0.044	0.106	0.0017074	NA	no	no
Pi16	1.05607	0.183	0.307	0.000449959	1448	no	no
Stag1	1.05604	0.309	0.459	0.00361282	1151	no	no
Stx5a	1.05599	0.171	0.28	0.0037422	NA	no	no
Tab2	1.05591	0.332	0.5	0.000264678	645	no	yes
Nub1	1.05591	0.152	0.261	0.000882991	1970	no	no
Map4k2	1.05589	0.091	0.19	1.98488e-05	8474	no	no
Gm2a	1.05587	0.187	0.335	1.10807e-06	1615	no	no
Acap2	1.05579	0.299	0.438	0.00716881	10331	no	no
Narf	1.05555	0.078	0.15	0.0191655	4286	no	no
Tnpo1	1.05527	0.27	0.417	0.000926611	2896	no	no
Med20	1.05523	0.062	0.133	0.00188603	7776	no	no
Tfeb	1.05522	0.08	0.159	0.00214048	3765	no	no
Cpne2	1.05521	0.162	0.28	0.000402753	6047	no	no
Med7	1.05506	0.114	0.243	2.81765e-08	6151	no	no
Ell	1.05504	0.262	0.401	0.00307888	5307	no	no
Nrd1	1.05458	0.363	0.538	0.00100236	23862	no	no
Psmb9	1.05432	0.103	0.219	3.45483e-07	11359	no	no
Irf5	1.05427	0.059	0.145	6.83416e-06	14970	no	no
Crkl	1.05427	0.08	0.167	9.82671e-05	7812	no	no
Cxcr5	1.05385	0.152	0.251	0.00937834	9480	no	no
Atg101	1.05382	0.125	0.224	0.000540801	15270	no	no
Tapt1	1.05381	0.092	0.173	0.00252996	9228	no	no
Adipor2	1.05368	0.247	0.398	0.000125027	1526	no	yes
Helz2	1.05359	0.128	0.244	4.08395e-06	13733	no	no
Mocs1	1.05335	0.099	0.192	0.000583656	3973	no	no
Cwc25	1.05317	0.264	0.395	0.0353659	1843	no	no
Serinc1	1.05263	0.247	0.428	2.13646e-08	2888	no	no
Mettl9	1.05248	0.257	0.393	0.00218979	6883	no	no
Amn1	1.05203	0.129	0.225	0.0022439	4709	no	no
Syap1	1.05191	0.196	0.326	0.000509275	13190	no	no
Ddx17	1.05185	0.329	0.509	0.000201041	218	yes	no
Srp9	1.05174	0.212	0.341	0.000347169	12729	no	no
Lonp2	1.0516	0.139	0.231	0.0155645	9141	no	no
C9orf72	1.05152	0.143	0.233	0.0461633	1259	no	no
Gramd1a	1.05115	0.114	0.236	4.28197e-07	10294	no	no
Upf2	1.05078	0.226	0.353	0.00136684	8851	no	no
Foxn2	1.0507	0.217	0.357	5.87963e-05	48	yes	no
Sema4a	1.05057	0.259	0.436	4.87056e-07	10281	no	no
Agtpbp1	1.05048	0.215	0.346	0.000962337	3496	no	no
Cyb5r4	1.05038	0.318	0.464	0.0288327	4068	no	no
Pfkfb4	1.05022	0.089	0.164	0.0305308	6807	no	no
Nin	1.05021	0.089	0.178	0.000423995	2403	no	no
Hlx	1.05012	0.04	0.105	0.000582952	5170	no	no
Rcsd1	1.05004	0.088	0.167	0.0120581	8536	no	no
Cop1	1.05003	0.271	0.419	0.00110369	NA	no	no
Ttc39c	1.05001	0.09	0.164	0.0297471	9051	no	no
Il18	1.04991	0.123	0.212	0.0095963	12642	no	no
Snx14	1.04989	0.129	0.219	0.0239665	13011	no	no
Cfp	1.04985	0.231	0.384	3.12785e-05	11188	no	no
Cds2	1.04978	0.143	0.277	3.83061e-07	419	yes	no
Ap4s1	1.04971	0.052	0.121	0.00117275	2951	no	no
Erp29	1.04968	0.174	0.298	7.5548e-05	13538	no	no
6530402F18Rik	1.04968	0.044	0.1	0.0289713	NA	no	no
Rragc	1.04964	0.128	0.226	0.000559833	4191	no	no
Chsy1	1.04953	0.049	0.107	0.0217643	6056	no	no
Tmem176a	1.04935	0.118	0.205	0.00908372	5061	no	no
Otulinl	1.04922	0.045	0.103	0.0209688	NA	no	no
Mta3	1.04919	0.207	0.331	0.00123751	4826	no	no
Setd2	1.04907	0.252	0.381	0.0193577	9376	no	no
Pcyt1a	1.04901	0.153	0.258	0.00294592	15895	no	no
Golph3	1.04898	0.335	0.522	2.91845e-05	3154	no	yes
Trappc8	1.04882	0.154	0.248	0.0460295	11848	no	no
Agps	1.04881	0.208	0.334	0.00141825	11013	no	no
Nod1	1.04864	0.083	0.166	0.00128877	5756	no	no
Was	1.04859	0.059	0.153	2.31798e-07	15943	no	no
Ankrd13a	1.04838	0.185	0.326	1.3592e-05	7992	no	no
Pik3cg	1.04833	0.075	0.163	7.36564e-05	5031	no	no
Stk40	1.04818	0.415	0.59	0.0115165	1978	no	no
Atp1b3	1.04812	0.378	0.566	0.000180651	464	yes	no
Dram1	1.04809	0.086	0.177	0.00025624	5458	no	no
Wasf2	1.04803	0.327	0.496	0.000304946	5880	no	no
C1qc	1.04752	0.117	0.228	1.57708e-05	9785	no	no
Gak	1.04743	0.277	0.418	0.00241785	19141	no	no
Atp6v1d	1.04729	0.233	0.381	0.000135821	2993	no	no
Edem1	1.04727	0.234	0.369	0.000394127	4979	no	no
Plekha2	1.04718	0.17	0.279	0.00334584	4298	no	no
Pacsin2	1.04714	0.2	0.332	0.000131186	16459	no	no
Il2rg	1.04711	0.119	0.226	5.87135e-05	15546	no	no
Washc4	1.04698	0.231	0.354	0.0116402	NA	no	no
Wipf2	1.04694	0.147	0.251	0.00197331	9357	no	no
Bsdc1	1.04694	0.166	0.306	1.12088e-06	5019	no	no
Iws1	1.04682	0.136	0.226	0.0324666	12591	no	no
Zmiz1	1.04682	0.245	0.392	2.82285e-05	2593	no	no
Arnt	1.0468	0.157	0.264	0.00378478	1457	no	no
Phf14	1.04679	0.186	0.293	0.0114248	11229	no	no
Stam2	1.04658	0.13	0.241	9.12006e-05	10655	no	no
Nek7	1.04655	0.165	0.264	0.021104	3196	no	no
Unc93b1	1.0465	0.22	0.395	7.58765e-09	20604	no	no
Sipa1	1.04645	0.052	0.111	0.0408434	5689	no	no
Eloa	1.04628	0.124	0.216	0.0057033	NA	no	no
Kbtbd7	1.04628	0.05	0.127	2.86119e-05	4707	no	no
Aldh3b1	1.04613	0.05	0.125	4.32738e-05	17802	no	no
Mia3	1.0459	0.248	0.369	0.0440099	3508	no	no
Rnf34	1.04585	0.118	0.242	5.26902e-07	6084	no	no
Atp11a	1.04581	0.254	0.391	0.000315223	2130	no	no
Gpatch2l	1.04537	0.118	0.232	6.22586e-06	5203	no	no
Stat5b	1.04522	0.135	0.247	5.75295e-05	3702	no	no
Pkn1	1.04452	0.197	0.333	0.000108823	15236	no	no
Pbx2	1.04441	0.09	0.179	0.00039794	5442	no	no
Rasgrp4	1.04435	0.183	0.312	8.65061e-05	2997	no	no
Pnkp	1.04433	0.186	0.301	0.00372649	14627	no	no
Fbrs	1.04431	0.145	0.276	1.28512e-06	6487	no	no
Btk	1.04419	0.125	0.223	0.00217036	5684	no	no
Akna	1.04411	0.073	0.161	3.68601e-05	3787	no	no
Calm3	1.04401	0.316	0.486	0.000304886	2720	no	no
Fes	1.04397	0.14	0.244	0.00165169	762	no	no
Prdm2	1.04386	0.291	0.454	0.000258583	10042	no	no
Pecam1	1.0438	0.071	0.144	0.00489074	6854	no	no
Dtnbp1	1.04359	0.156	0.268	0.000482882	11686	no	no
Eif2ak1	1.04352	0.069	0.138	0.0125881	3008	no	no
Stk38l	1.04349	0.166	0.273	0.00187116	239	yes	no
Lrp10	1.04339	0.214	0.336	0.00899326	11798	no	no
Sirt2	1.04325	0.185	0.292	0.020409	2371	no	no
Mdh2	1.04316	0.298	0.443	0.0406612	4742	no	no
Gm14548	1.043	0.194	0.336	3.63048e-05	NA	no	no
Gmeb2	1.04297	0.138	0.237	0.00362199	5328	no	no
Kif1b	1.04281	0.21	0.32	0.0324881	4444	no	no
Ppp1r2	1.04247	0.461	0.635	0.0459901	12598	no	no
Atf2	1.0423	0.223	0.357	0.00042544	6709	no	no
Slc12a6	1.04215	0.322	0.46	0.0288159	7349	no	no
Avl9	1.04214	0.192	0.303	0.0121083	14448	no	no
Aldh3a2	1.04202	0.067	0.137	0.00644426	5154	no	no
Hnrnpul1	1.04192	0.18	0.312	2.71749e-05	2439	no	no
1600010M07Rik	1.04171	0.168	0.291	6.51475e-05	NA	no	no
Arhgap30	1.04169	0.238	0.382	0.000751544	9663	no	no
Rcbtb2	1.04148	0.088	0.162	0.0439	6079	no	no
Chfr	1.04146	0.126	0.218	0.00372522	10495	no	no
Akirin1	1.04096	0.234	0.374	0.000469315	4470	no	no
Hpcal1	1.04062	0.298	0.446	0.000989014	158	yes	no
Zc3h7a	1.04049	0.311	0.47	0.00224311	2470	no	no
Lair1	1.04037	0.046	0.113	0.000843789	15787	no	no
Snx3	1.04036	0.343	0.493	0.0231044	13083	no	no
Peak1	1.04019	0.382	0.535	0.00445677	5836	no	no
Gna13	1.04011	0.372	0.537	0.00194309	10829	no	no
Orai1	1.03996	0.2	0.315	0.019419	8234	no	no
Spata2	1.03984	0.073	0.146	0.00838139	7651	no	no
2310015A10Rik	1.0397	0.062	0.129	0.0111079	NA	no	no
Taf7	1.03965	0.23	0.386	3.26695e-05	10264	no	no
Tnfrsf26	1.03958	0.124	0.211	0.0298002	NA	no	no
Slf2	1.03954	0.096	0.175	0.0110924	NA	no	no
Mknk2	1.03948	0.288	0.418	0.0297902	3683	no	no
Tanc2	1.03943	0.089	0.175	0.00111941	130	yes	no
Pqlc3	1.03922	0.061	0.124	0.0357162	2783	no	no
Slc9a1	1.03917	0.18	0.283	0.0128189	2856	no	no
Mcpt4	1.03885	0.059	0.156	6.51365e-08	NA	no	no
Kin	1.03869	0.085	0.16	0.0331662	3099	no	no
Kat2b	1.03851	0.095	0.17	0.0333253	4890	no	no
Tmem71	1.03831	0.137	0.233	0.0120376	12802	no	no
4833438C02Rik	1.0383	0.049	0.109	0.0148801	NA	no	no
Rab8a	1.03792	0.262	0.45	6.22681e-08	5818	no	no
Map7d1	1.03788	0.167	0.298	2.40938e-05	3693	no	no
Pex5	1.03759	0.039	0.104	0.000482789	5646	no	no
Tacc1	1.03758	0.118	0.22	0.000538417	4339	no	no
Tfip11	1.03744	0.092	0.171	0.0110912	3944	no	no
Zfand2a	1.03742	0.1	0.191	0.000752519	11311	no	no
Gm43661	1.03732	0.201	0.312	0.025513	NA	no	no
Ppp2r2d	1.03732	0.184	0.298	0.00241793	9261	no	no
Cmtm6	1.03728	0.249	0.368	0.0449266	14992	no	no
Csnk1g1	1.03718	0.208	0.318	0.0302706	355	yes	no
Borcs6	1.03694	0.066	0.132	0.036746	NA	no	no
Fam168b	1.03678	0.173	0.288	0.000627112	2976	no	no
Prkaa1	1.03655	0.132	0.224	0.0242317	7546	no	no
Rnf113a2	1.0361	0.044	0.101	0.0175654	NA	no	no
Cep120	1.03591	0.115	0.213	0.00072473	10391	no	no
Fam174a	1.03585	0.092	0.173	0.00581651	3660	no	no
Slc16a6	1.03543	0.199	0.326	0.000993722	18210	no	no
Zfc3h1	1.0354	0.276	0.424	0.000907993	7453	no	no
Arrdc4	1.03488	0.217	0.34	0.0063242	4425	no	no
Crebl2	1.03477	0.092	0.177	0.00248527	9564	no	no
Dnajc13	1.03418	0.147	0.243	0.0153865	11322	no	no
Zfx	1.03409	0.137	0.237	0.00412742	2361	no	no
Cdc42ep2	1.0339	0.179	0.296	0.00267617	7137	no	no
Pex13	1.03382	0.082	0.156	0.0113984	6153	no	no
Zfp236	1.03374	0.131	0.219	0.0206978	NA	no	no
Cnot1	1.03353	0.253	0.405	6.3433e-05	15476	no	no
Fam110a	1.03347	0.13	0.229	0.00444685	4424	no	no
Plekho2	1.03303	0.242	0.404	1.05244e-05	1463	no	no
Lrrc25	1.03276	0.208	0.344	0.000550524	9234	no	no
Uap1	1.03269	0.147	0.245	0.00578195	12723	no	no
Derl1	1.03265	0.226	0.376	3.72002e-05	1380	no	no
Atg2a	1.03246	0.296	0.439	0.00327006	2544	no	no
Nf1	1.03221	0.231	0.385	1.74417e-06	342	yes	no
Cdc25b	1.03211	0.061	0.129	0.00678312	4047	no	no
Exoc6	1.0319	0.116	0.2	0.0284905	14007	no	no
Usp7	1.03165	0.212	0.33	0.026095	6481	no	no
Dido1	1.03153	0.11	0.196	0.0117891	1279	no	no
Rc3h2	1.03152	0.208	0.335	0.000714324	1093	no	no
Lncpint	1.03147	0.296	0.448	0.000860367	NA	no	no
Sos2	1.03147	0.185	0.307	0.0020406	1317	no	no
M6pr	1.03111	0.299	0.443	0.00198563	4458	no	no
Khdrbs1	1.0309	0.251	0.394	0.00123274	7818	no	no
Fam126a	1.03076	0.062	0.138	0.000384371	1870	no	no
Atp6v1c1	1.03023	0.155	0.253	0.0187113	823	no	no
Eif1ax	1.03018	0.12	0.213	0.00315489	4657	no	no
Rnf2	1.02996	0.087	0.16	0.0405938	6971	no	no
Chst15	1.02981	0.063	0.127	0.0432264	10522	no	no
Nfatc1	1.02971	0.104	0.195	0.00132878	2772	no	no
Stat6	1.02969	0.207	0.368	3.8217e-07	11430	no	no
Ulk4	1.0295	0.06	0.122	0.0406718	7190	no	no
Pla2g4a	1.02936	0.077	0.165	7.32509e-05	16342	no	no
Dck	1.02934	0.19	0.318	0.000410676	12662	no	no
Zfp148	1.02926	0.226	0.346	0.0300289	NA	no	no
Cdc42bpg	1.02867	0.075	0.144	0.0402284	11187	no	no
Rab11b	1.02803	0.237	0.384	0.00036778	9641	no	no
Igf2r	1.0279	0.118	0.201	0.0351601	7946	no	no
Mindy2	1.02782	0.132	0.241	0.000223847	NA	no	no
Mier1	1.02781	0.293	0.439	0.00255226	4427	no	no
Sra1	1.02758	0.303	0.477	0.000274192	18934	no	no
Strn	1.02737	0.131	0.225	0.00649845	15350	no	no
Ube2d2a	1.02725	0.414	0.601	0.018699	NA	no	no
Amfr	1.0271	0.19	0.332	6.95429e-06	4202	no	no
Hat1	1.02708	0.073	0.142	0.0333061	7216	no	no
Rhot1	1.02682	0.055	0.117	0.0239957	12270	no	no
Pik3r1	1.02675	0.244	0.381	0.00234188	11450	no	no
Pirb	1.02668	0.36	0.522	0.012813	NA	no	no
Ube3b	1.02656	0.104	0.185	0.0234445	7855	no	no
Mapk1ip1l	1.0264	0.246	0.373	0.0359253	701	no	no
C1qb	1.02604	0.181	0.298	0.0108836	17109	no	no
Socs4	1.02558	0.12	0.204	0.0471776	737	no	no
Tmem154	1.02506	0.146	0.267	0.000138297	7323	no	no
Etv3	1.02506	0.111	0.196	0.0176971	6964	no	no
Slc25a12	1.02497	0.058	0.123	0.0167508	9282	no	no
Tcp11l2	1.02491	0.134	0.234	0.00265051	5949	no	no
Tap2	1.02475	0.086	0.163	0.011728	14769	no	no
Sun2	1.02473	0.164	0.28	0.00197678	6642	no	no
Stard7	1.02409	0.107	0.201	0.000512059	12227	no	no
Ppm1a	1.02364	0.224	0.344	0.0226573	181	yes	no
Gtsf2	1.02353	0.048	0.112	0.00365539	NA	no	no
Tox4	1.02334	0.211	0.335	0.00341566	680	no	no
Ubtd1	1.02292	0.14	0.233	0.0238952	7229	no	no
Rps6ka5	1.0226	0.078	0.157	0.00311588	5114	no	no
Spidr	1.02241	0.185	0.298	0.00854865	14863	no	no
Nptn	1.02209	0.378	0.531	0.0473041	3401	no	no
Fbxo34	1.02185	0.147	0.247	0.0084835	6371	no	no
Gmds	1.02163	0.298	0.462	0.000138628	20537	no	no
Il1bos	1.02162	0.139	0.246	0.000961342	NA	no	no
Csnk1e	1.02154	0.163	0.29	1.54424e-05	5481	no	no
Lysmd3	1.02149	0.229	0.386	3.11126e-05	9875	no	no
Bcl2a1d	1.02122	0.166	0.268	0.0149167	NA	no	no
Nfx1	1.02121	0.105	0.186	0.0221212	1283	no	no
Fam76a	1.02108	0.189	0.309	0.00251214	161	yes	no
Tcn2	1.02099	0.3	0.458	0.0052144	11264	no	no
Casp3	1.02073	0.132	0.236	0.000691139	14988	no	no
Myo1c	1.0205	0.149	0.256	0.00176051	50	yes	no
Tfe3	1.02022	0.163	0.267	0.0168831	3142	no	no
Tspan14	1.01965	0.189	0.311	0.00346899	1313	no	no
Rab5b	1.01947	0.129	0.223	0.0133785	10605	no	no
Mapre1	1.01931	0.375	0.538	0.0383866	8176	no	no
Cdc14a	1.0192	0.124	0.213	0.0214511	2902	no	no
Crlf2	1.01918	0.233	0.375	0.00377035	11656	no	no
Zkscan6	1.01906	0.08	0.152	0.0237828	NA	no	no
Cdkn2d	1.01859	0.147	0.243	0.038871	12838	no	no
Fcgbp	1.01858	0.125	0.216	0.0142798	5685	no	no
Nrxn1	1.0184	0.239	0.42	2.49863e-08	7105	no	no
Eif4ebp2	1.01833	0.181	0.289	0.0209224	169	yes	no
St3gal4	1.01788	0.238	0.358	0.0253977	10282	no	no
4930444A19Rik	1.01786	0.116	0.206	0.0099605	NA	no	no
Kitl	1.01768	0.189	0.302	0.0081998	NA	no	no
Gm34455	1.01747	0.085	0.162	0.0137259	NA	no	no
Oaz2	1.01724	0.107	0.203	0.000753877	198	yes	yes
Fcgr2b	1.01694	0.066	0.146	0.000376776	15147	no	no
Mef2d	1.01693	0.242	0.388	0.000512531	2199	no	no
Kmt2c	1.01667	0.397	0.564	0.0490647	6967	no	no
Cd37	1.01645	0.239	0.388	0.000605838	7277	no	no
Flot1	1.0164	0.275	0.423	0.00638589	5750	no	no
Surf4	1.01637	0.224	0.353	0.00861521	17	yes	no
Washc2	1.01626	0.185	0.317	8.77669e-05	NA	no	no
Tbc1d20	1.01544	0.211	0.329	0.0202329	3004	no	no
Psma1	1.01512	0.201	0.327	0.00129361	16659	no	no
BC005561	1.01442	0.096	0.178	0.00896168	NA	no	no
Tctex1d2	1.01438	0.107	0.194	0.0105318	22615	no	no
Spred1	1.01415	0.107	0.19	0.00940975	1324	no	no
Fbxo28	1.0141	0.129	0.218	0.0399391	7640	no	no
Ppp3cb	1.01344	0.112	0.2	0.0091442	4957	no	no
Pdcl3	1.01301	0.111	0.192	0.0346084	16733	no	no
Parp4	1.01231	0.178	0.285	0.0480817	9622	no	no
Pcmtd1	1.01226	0.203	0.333	0.000841013	3827	no	no
Trrap	1.01219	0.089	0.168	0.0102111	8712	no	no
Sec14l1	1.01185	0.147	0.255	0.00175467	9119	no	no
2005-03-01	1.01168	0.108	0.192	0.0158915	NA	no	no
Trpc4ap	1.01156	0.213	0.341	0.00280977	6225	no	no
Vamp5	1.01131	0.073	0.147	0.0057198	11046	no	no
Hmgcl	1.01101	0.137	0.238	0.00337856	9994	no	no
Rb1	1.01032	0.16	0.261	0.027987	5035	no	no
Tprgl	1.00942	0.179	0.288	0.0394649	NA	no	no
Tomm22	1.00929	0.216	0.342	0.00446253	12101	no	no
Mob1b	1.00925	0.174	0.281	0.0241498	9782	no	no
4930469K13Rik	1.00841	0.118	0.216	0.00172852	NA	no	no
Vbp1	1.00833	0.125	0.232	0.000203048	10820	no	no
Dgkz	1.0082	0.187	0.312	0.000841505	424	yes	yes
Dhx38	1.0074	0.17	0.291	0.000745478	10252	no	no
Mon2	1.00737	0.202	0.314	0.0271105	831	no	no
Cdc37l1	1.00708	0.163	0.265	0.0110446	13544	no	no
Eid1	1.00702	0.142	0.236	0.0341711	2634	no	no
Ypel5	1.00641	0.258	0.399	0.0100055	5408	no	no
Poldip3	1.00574	0.152	0.264	0.00185875	6861	no	no
Adnp	1.00461	0.186	0.294	0.0207041	1336	no	no
Vps35	1.00438	0.182	0.3	0.0021476	8460	no	no
Oser1	1.00365	0.161	0.262	0.0297973	14537	no	no
Rabac1	1.00358	0.269	0.429	0.000622979	16745	no	no
Csnk2b	1.00354	0.208	0.326	0.0136357	14036	no	no
Slc25a11	1.0035	0.091	0.175	0.00323574	18211	no	no
Gng2	1.00302	0.174	0.306	0.000171419	5889	no	no
Dennd1c	1.00292	0.124	0.225	0.00361784	4862	no	no
Tbl1xr1	1.00115	0.258	0.397	0.00837625	480	yes	no
Ccnk	1.00063	0.103	0.183	0.0425746	1021	no	no
Shkbp1	0.999769	0.07	0.139	0.0289286	271	yes	no
Mafg	0.999437	0.261	0.404	0.00605433	6149	no	no
Pnisr	0.998954	0.321	0.483	0.00622668	7861	no	no
Katna1	0.998482	0.245	0.377	0.0191354	9321	no	no
Rab4b	0.998157	0.166	0.276	0.0122023	19340	no	no
Taf1	0.997508	0.168	0.271	0.0242192	8821	no	no
Mtmr3	0.997341	0.363	0.519	0.00740802	3911	no	no
B3gnt2	0.996565	0.145	0.252	0.000923999	5654	no	no
Raet1e	0.995808	0.185	0.298	0.0239973	14319	no	no
Pdcd1lg2	0.995446	0.116	0.205	0.0255381	12508	no	no
Wsb2	0.993865	0.152	0.252	0.0155541	8338	no	no
Zdhhc18	0.993634	0.308	0.472	0.000892518	1964	no	no
Lamtor4	0.992438	0.193	0.31	0.0145056	19157	no	no
Gm16599	0.991208	0.236	0.359	0.0372086	NA	no	no
Tmem131	0.991142	0.223	0.346	0.0374196	11558	no	no
Prpf6	0.990404	0.146	0.252	0.00294536	13034	no	no
Tnpo3	0.988583	0.159	0.26	0.0146515	7857	no	no
Pspc1	0.98566	0.14	0.235	0.0367653	12426	no	no
Rtf2	0.982492	0.264	0.408	0.00864301	NA	no	no
Wdtc1	0.980931	0.129	0.229	0.0039423	1136	no	no
Lsm14a	0.978746	0.196	0.324	0.000765632	6665	no	no
Akt2	0.9714	0.178	0.285	0.047592	2900	no	no
Arap1	0.971166	0.186	0.299	0.0213375	9292	no	no
Zg16	0.965716	0.123	0.207	0.0267031	19344	no	no
Lamtor1	0.963968	0.185	0.295	0.0494366	17351	no	no
Itpr2	0.948888	0.33	0.486	0.00236675	6803	no	yes
Mkrn1	0.947531	0.233	0.366	0.0181277	15207	no	no
Spink1	0.943326	0.338	0.515	0.00120168	20298	no	no
Malat1	0.85779	1	1	0.00495516	9067	no	no
Gapdh	0.85628	0.899	0.919	0.0191367	3378	no	no
Rps14	0.842411	0.901	0.948	0.0152295	14857	no	no
S100a11	0.836069	0.95	0.966	0.000330383	9248	no	no
Ddx5	0.835391	0.954	0.968	0.000116326	12990	no	no
Actb	0.818779	0.995	0.997	1.63376e-17	7612	no	no
Myl6	0.814593	0.922	0.941	2.41445e-09	10528	no	no
Rpl18a	0.813914	0.869	0.935	0.0134194	14057	no	no
Tspo	0.807945	0.739	0.757	0.0220819	16949	no	no
Pfn1	0.804782	0.916	0.936	4.43403e-10	16734	no	no
Rps10	0.803014	0.895	0.933	4.34993e-05	15341	no	no
Mfge8	0.80214	0.153	0.09	0.0243012	3768	no	no
Rps24	0.801346	0.944	0.977	2.04043e-06	10297	no	no
Rpl18	0.800764	0.787	0.867	0.0430444	17961	no	no
Rps13	0.800386	0.865	0.895	0.000179512	8706	no	no
Hspa8	0.80038	0.869	0.914	6.33215e-05	10300	no	no
Anxa2	0.794169	0.862	0.897	0.000177974	5238	no	no
Rpl8	0.793789	0.825	0.896	4.93504e-05	17644	no	no
Rpl28	0.79006	0.869	0.922	1.94771e-07	10762	no	no
Rpl11	0.789539	0.752	0.812	0.027741	14803	no	no
Rplp2	0.788128	0.879	0.926	0.00011645	16748	no	no
Rpl13	0.785672	0.899	0.948	8.03175e-07	7518	no	no
Rpl35a	0.785438	0.91	0.935	3.00723e-07	15339	no	no
Rps4x	0.780192	0.775	0.83	0.0100284	11843	no	no
Lypd8	0.77897	0.904	0.959	7.19055e-05	15002	no	no
Gng5	0.776669	0.829	0.856	2.46744e-08	17899	no	no
H2afj	0.776187	0.692	0.749	0.00701265	11082	no	no
Rps17	0.772156	0.695	0.735	0.0462349	17963	no	no
Hmgb2	0.771994	0.772	0.812	0.0371851	6230	no	no
Rps11	0.771534	0.815	0.872	0.000710586	14553	no	no
Rpl21	0.771064	0.725	0.774	0.0128634	15239	no	no
Rps20	0.770076	0.837	0.881	3.01663e-06	16750	no	no
Rps12	0.769853	0.968	0.986	1.96463e-11	16660	no	no
Fau	0.7663	0.985	0.981	9.83669e-17	17334	no	no
Ndufb1-ps	0.764643	0.605	0.628	0.0349776	NA	no	no
Cox8a	0.764267	0.815	0.893	7.39401e-07	20209	no	no
Sem1	0.761984	0.887	0.904	1.62322e-12	NA	no	no
Rpl27a	0.761483	0.915	0.958	1.54088e-09	10043	no	no
Fth1	0.759686	0.998	0.999	9.80003e-12	7522	no	no
Cox4i1	0.75688	0.81	0.854	6.82673e-09	11247	no	no
Rpl41	0.754456	0.972	0.994	2.28436e-15	16033	no	no
Ppia	0.753867	0.796	0.845	1.41621e-05	7169	no	no
Rps19	0.752281	0.805	0.849	8.14812e-07	18765	no	no
Rps3a1	0.751984	0.886	0.915	1.78288e-09	NA	no	no
Rps15a	0.749073	0.797	0.85	2.90326e-05	13079	no	no
Ptma	0.748935	0.867	0.925	1.44739e-08	11133	no	no
Atp5k	0.745737	0.531	0.536	0.00691062	NA	no	no
Rpl32	0.742338	0.871	0.918	8.45015e-11	6087	no	no
Rpl10a	0.739962	0.722	0.755	7.31029e-05	13812	no	no
Rpl6	0.739917	0.779	0.825	1.46092e-06	15935	no	no
Rpl26	0.738352	0.853	0.87	1.09262e-11	NA	no	no
Slc25a3	0.736972	0.795	0.83	1.02368e-10	12829	no	no
Lgals3	0.736755	0.874	0.912	3.63815e-11	7000	no	no
Cox17	0.729194	0.808	0.826	7.62494e-07	20207	no	no
Rpl9	0.728355	0.803	0.847	3.52176e-08	10025	no	no
Atp5e	0.728223	0.74	0.766	3.57056e-08	22721	no	no
Rpl23	0.726456	0.946	0.968	8.08733e-18	11770	no	no
Plac8	0.725922	0.751	0.787	3.35301e-05	9944	no	no
Serf2	0.723565	0.855	0.879	2.67978e-14	8010	no	no
Gm11290	0.72348	0.216	0.138	0.00391029	NA	no	no
Cox7b	0.722917	0.476	0.461	0.0206482	18192	no	no
Rps8	0.722246	0.954	0.964	1.30588e-17	17402	no	no
Cox7c	0.721446	0.734	0.752	2.70881e-09	15419	no	no
Rps27a	0.71623	0.954	0.966	9.73304e-25	11842	no	no
Chil3	0.715331	0.107	0.047	0.00137621	NA	no	no
Rpl15	0.713317	0.735	0.78	1.59158e-07	1977	no	no
Pglyrp1	0.711803	0.909	0.938	1.40957e-19	14903	no	no
Rpl36	0.711711	0.861	0.89	3.07084e-11	15934	no	no
Rpl36al	0.711304	0.598	0.625	0.014681	13901	no	no
Ifitm2	0.710169	0.898	0.908	3.14266e-06	19073	no	no
Rpl22	0.70764	0.719	0.698	4.09613e-09	18208	no	no
Rps25	0.703614	0.86	0.895	2.36254e-18	16034	no	no
2410006H16Rik	0.703466	0.459	0.431	0.0143452	NA	no	no
S100a8	0.702794	0.97	0.983	1.34939e-15	2010	no	no
Ubb	0.701571	0.875	0.895	4.07213e-17	17425	no	no
Gm41609	0.701272	0.266	0.161	4.71299e-08	NA	no	no
Rps26	0.700911	0.915	0.944	8.9924e-20	20587	no	no
Rpl24	0.700209	0.83	0.878	1.45883e-11	2372	no	no
Gas5	0.700077	0.562	0.583	0.0143128	16128	no	no
Cox6c	0.695192	0.678	0.697	2.01021e-08	17620	no	no
Uba52	0.694387	0.384	0.305	4.48946e-07	6461	no	no
Rpl12	0.692624	0.781	0.812	1.42135e-09	19209	no	no
Rps27	0.692262	0.935	0.947	1.17524e-25	12301	no	no
Rpl34	0.691763	0.869	0.877	4.66158e-17	15240	no	no
Lmna	0.68898	0.507	0.486	0.000253956	888	no	no
Snhg9	0.688103	0.406	0.325	8.78198e-07	17465	no	no
Rpl37a	0.684259	0.955	0.963	1.53451e-27	15084	no	no
Lcn2	0.682129	0.784	0.763	2.35101e-07	11245	no	no
Wfdc18	0.682103	0.684	0.729	0.000590442	NA	no	no
S100a6	0.681787	1	1	5.50438e-39	9727	no	no
Sec61g	0.680462	0.618	0.607	1.8551e-08	17404	no	no
Ifitm3	0.674704	0.878	0.91	1.44876e-19	17271	no	no
Rps21	0.673777	0.911	0.937	1.66556e-22	11201	no	no
Spink4	0.670116	0.761	0.787	6.52817e-10	14633	no	no
Xist	0.654416	0.71	0.731	3.19215e-08	19239	no	no
Dstn	0.652786	0.849	0.858	7.55662e-26	4755	no	no
Wfdc21	0.635218	0.784	0.763	5.42198e-11	NA	no	no
Rpl38	0.63515	0.945	0.961	6.33155e-32	13303	no	no
Lgals4	0.631201	0.826	0.82	5.22915e-22	14127	no	no
Prdx1	0.629362	0.696	0.72	2.73735e-06	17279	no	no
Mt1	0.628094	0.566	0.523	6.48115e-10	NA	no	no
Cldn7	0.627006	0.754	0.757	1.51012e-17	15803	no	no
Tmsb10	0.617658	0.72	0.683	1.19804e-16	7919	no	no
Krt18	0.616767	0.764	0.746	2.12777e-21	18101	no	no
S100a9	0.616133	0.969	0.985	2.68024e-28	2282	no	no
Rpl37	0.615222	0.951	0.953	1.9009e-48	17001	no	no
Gm47283	0.613414	0.387	0.286	7.81697e-11	NA	no	no
Rps29	0.60745	0.983	0.977	4.2858e-60	9881	no	no
Nupr1	0.603846	0.489	0.42	1.19915e-08	11170	no	no
Rpl39	0.597526	0.892	0.911	6.6196e-34	17401	no	no
Crip1	0.594754	0.813	0.83	1.1362e-19	11257	no	no
Cstb	0.585046	0.665	0.636	0.000102114	10286	no	no
Rpl35	0.575981	0.65	0.604	2.7829e-15	16032	no	no
Rps28	0.571457	0.951	0.932	1.15901e-43	11771	no	no
Krt8	0.561917	0.94	0.927	1.38829e-46	11496	no	no
Ngp	0.500665	0.377	0.307	0.00231555	NA	no	no

## Sheet: Tumor epithelial cells
gene	average fold change expression Mir34aΔMye/Mir34aF/F	percent positive cells Mir34aF/F	percent positive cells Mir34aΔMye	adjusted p-value
Igkc	3.07774	0.976	0.997	0
Jchain	2.90843	0.5	0.937	0
Igha	2.69584	0.981	0.997	0
Iglc2	2.37527	0.102	0.568	0
Gm15564	2.21551	0.369	0.783	0
Lars2	2.21415	0.871	0.977	0
Gm42418	2.13883	1	1	0
mt-Nd2	1.98456	0.939	0.98	0
mt-Atp6	1.8817	0.995	0.998	0
Camk1d	1.85507	0.989	0.997	0
Cdk8	1.85449	0.84	0.954	0
AY036118	1.84369	0.998	0.996	0
mt-Nd3	1.78424	0.87	0.88	7.65518e-303
Ighg2c	1.69951	0.025	0.317	0
mt-Co2	1.65651	0.988	0.998	6.41589e-276
Gphn	1.64542	0.738	0.848	0
Cmss1	1.58042	0.973	0.985	0
mt-Nd4	1.5622	0.967	0.992	1.3613e-219
Il31ra	1.52494	0.287	0.513	3.53371e-243
H2-Aa	1.51288	0.32	0.568	1.27133e-289
Ighg1	1.50164	0.095	0.315	0
H2-Ab1	1.46286	0.353	0.589	2.98745e-261
Mcpt2	1.45565	0.515	0.759	1.42245e-283
mt-Nd1	1.45327	0.961	0.986	1.68653e-155
mt-Nd5	1.44747	0.913	0.916	7.83707e-171
mt-Cytb	1.44526	0.983	0.997	1.87207e-160
Cd74	1.39718	0.682	0.846	1.17672e-182
H2-Eb1	1.38563	0.284	0.484	1.18135e-197
Gm26917	1.38004	0.994	0.997	3.75801e-142
mt-Atp8	1.36405	0.834	0.829	4.51442e-126
mt-Co3	1.35906	0.996	0.999	9.84703e-136
Dennd4a	1.35104	0.263	0.436	8.37789e-154
Plek	1.30694	0.173	0.339	1.74261e-164
Gm48099	1.29245	0.143	0.34	6.57472e-239
Mcpt1	1.28972	0.627	0.822	1.53339e-190
Zeb2	1.28765	0.174	0.334	1.34226e-151
Il1b	1.26431	0.333	0.484	1.69887e-102
mt-Co1	1.26343	0.998	0.999	4.26284e-74
C1qa	1.25389	0.26	0.413	3.05165e-116
Trps1	1.22447	0.147	0.265	5.17677e-93
Dock10	1.21964	0.161	0.292	1.37943e-109
Cd83	1.21028	0.107	0.207	3.87849e-88
Tpsb2	1.20793	0.087	0.179	6.85365e-85
Clca3a2	1.19774	0.216	0.298	1.5799e-38
Ighg2b	1.19382	0.051	0.172	9.55281e-174
Hexb	1.19375	0.94	0.965	3.64244e-130
Acod1	1.19274	0.079	0.175	4.00111e-97
Mctp1	1.18765	0.066	0.155	1.52505e-94
Ptprc	1.18523	0.183	0.302	1.59951e-83
Antxr2	1.18477	0.271	0.373	1.56163e-50
Elmo1	1.18075	0.336	0.441	5.50472e-51
Dock2	1.18006	0.113	0.206	1.19783e-73
Mzb1	1.17629	0.042	0.119	6.13742e-96
Lcp1	1.17522	0.165	0.251	4.88919e-50
Arhgap15	1.17072	0.155	0.269	3.08326e-84
Taco1	1.16437	0.47	0.546	2.38377e-27
Rgs1	1.16385	0.307	0.425	1.00711e-60
Muc2	1.16058	0.359	0.47	4.64229e-52
Cpa3	1.15575	0.083	0.163	1.55214e-65
Nlrp3	1.15463	0.078	0.141	4.75882e-47
Prkcb	1.15301	0.074	0.141	9.83902e-54
Ptgs2	1.15167	0.16	0.249	2.50904e-53
Cd86	1.15037	0.066	0.126	4.98896e-48
Osbpl8	1.14881	0.316	0.395	9.57913e-30
Malt1	1.14733	0.283	0.376	2.6656e-41
Lrmda	1.14602	0.183	0.263	1.8104e-38
Ctsc	1.14441	0.312	0.393	1.16832e-28
Srgn	1.14431	0.517	0.645	3.79562e-63
Cytip	1.14355	0.161	0.235	5.73183e-37
Samsn1	1.13377	0.118	0.182	4.42643e-35
C1qb	1.13304	0.201	0.296	8.89801e-51
Stat4	1.13129	0.077	0.138	1.82425e-43
Ier5	1.12925	0.334	0.417	2.34487e-31
Ikzf2	1.12867	0.319	0.422	2.64074e-43
Slc8a1	1.12848	0.058	0.125	5.05041e-62
Slc7a11	1.12749	0.258	0.328	7.92215e-25
Kctd12	1.12557	0.183	0.262	1.18383e-38
Gm26740	1.12498	0.057	0.111	3.70705e-42
St6galnac3	1.1235	0.054	0.118	1.12412e-58
Nr4a3	1.12313	0.132	0.193	6.37735e-30
Ccl3	1.12311	0.12	0.189	2.71868e-40
C1qc	1.12242	0.153	0.224	4.54636e-35
Fcer1g	1.12121	0.231	0.31	1.98394e-31
Mef2c	1.11985	0.052	0.101	1.00461e-38
Fcgbp	1.1179	0.179	0.231	3.36043e-17
Rab8b	1.11787	0.226	0.285	1.97259e-19
Car8	1.11687	0.058	0.117	2.46855e-48
Camk4	1.11347	0.08	0.137	3.80548e-37
Coro1a	1.11275	0.146	0.192	1.15133e-16
Ccl4	1.11138	0.241	0.343	7.33921e-52
Entpd1	1.10956	0.072	0.123	9.6509e-32
Pde4b	1.10876	0.16	0.227	4.81005e-30
Lyn	1.10829	0.369	0.44	2.76605e-20
Zeb1	1.10805	0.097	0.159	4.83799e-38
Cd52	1.10655	0.244	0.313	1.24504e-21
Rora	1.10626	0.146	0.205	3.87482e-26
Mpp7	1.10608	0.264	0.324	3.16164e-17
mt-Nd4l	1.10503	0.88	0.86	5.13051e-25
Mpeg1	1.10494	0.091	0.146	4.92605e-31
Selenop	1.10445	0.136	0.207	1.52979e-37
Fam129a	1.10307	0.105	0.15	3.97167e-19
Dab2	1.1015	0.061	0.111	7.73277e-35
Slc9a9	1.10076	0.108	0.163	8.70127e-28
Aif1	1.10023	0.075	0.132	9.18101e-40
Ell2	1.09858	0.343	0.418	3.40339e-21
Mafb	1.09839	0.167	0.239	2.12706e-33
Pabpc1	1.09821	0.812	0.876	0.000224518
Laptm5	1.09685	0.196	0.254	7.90695e-19
Itga4	1.09673	0.055	0.1	1.37535e-31
Mcpt4	1.09603	0.075	0.131	3.5373e-37
Peak1	1.09539	0.609	0.647	3.46362e-11
Fyb	1.09377	0.102	0.147	6.7541e-20
Cybb	1.09279	0.084	0.138	2.6227e-32
Tank	1.0912	0.316	0.368	2.1321e-10
Ubash3b	1.09109	0.072	0.114	2.73538e-22
Styx	1.09097	0.195	0.243	5.72892e-13
Cd53	1.08837	0.137	0.186	1.50512e-17
Nr3c1	1.08814	0.29	0.352	4.34355e-17
Mbnl1	1.0878	0.536	0.594	6.36555e-09
Il1r2	1.08741	0.121	0.165	1.32306e-15
Csf1r	1.08728	0.098	0.143	9.37011e-20
Pip4k2a	1.08719	0.061	0.104	1.75618e-26
Arhgdib	1.08653	0.128	0.161	4.53364e-08
G0s2	1.08497	0.061	0.104	2.08789e-26
Gm19951	1.08463	0.054	0.134	3.34976e-84
H2-K1	1.08461	0.791	0.851	1.88239e-15
Lgmn	1.08432	0.264	0.311	4.10558e-10
Inpp5d	1.08431	0.074	0.112	4.96092e-18
Immp2l	1.08223	0.353	0.41	2.50782e-12
Pde3b	1.08161	0.153	0.202	9.04342e-17
Clca1	1.08148	0.061	0.101	5.25484e-21
Dleu2	1.0809	0.394	0.456	1.03354e-13
Cd69	1.08054	0.069	0.113	2.57299e-24
Tnfaip2	1.08036	0.129	0.164	9.04303e-09
Clca3b	1.07832	0.554	0.622	3.0778e-14
Vps54	1.07831	0.332	0.393	2.77826e-15
Man1a	1.07779	0.261	0.31	3.31089e-10
Gab2	1.0776	0.314	0.378	3.5271e-15
Sval1	1.07725	0.118	0.16	2.66103e-13
Gpr132	1.0767	0.076	0.111	2.25033e-14
Jarid2	1.07642	0.409	0.48	8.12167e-16
4932438A13Rik	1.07508	0.385	0.465	1.64165e-23
Pik3ap1	1.0747	0.127	0.158	8.10302e-07
Parp14	1.07421	0.23	0.294	1.93621e-19
Pde4d	1.07365	0.665	0.71	2.65183e-08
Satb1	1.07309	0.082	0.129	5.86247e-24
Stat1	1.07298	0.224	0.274	8.06687e-12
Nfkb1	1.07296	0.567	0.661	4.8861e-16
Cd274	1.07294	0.093	0.138	1.12565e-20
Rap1a	1.07287	0.355	0.394	0.00190268
Ctss	1.07275	0.38	0.448	3.67124e-15
Ces2f	1.07225	0.063	0.111	3.73298e-32
Vav3	1.07183	0.066	0.106	1.33356e-22
Saxo1	1.07178	0.051	0.101	1.88496e-38
Nabp1	1.07152	0.228	0.306	3.86648e-29
Spred1	1.07142	0.225	0.254	0.00528049
Slc15a3	1.07031	0.085	0.127	1.20546e-18
Cma1	1.07005	0.06	0.109	8.14262e-35
Ankrd44	1.06943	0.167	0.23	5.08995e-24
AU020206	1.06865	0.154	0.199	1.74958e-13
Spink1	1.06807	0.431	0.543	1.98566e-41
Kcnq5	1.06725	0.068	0.104	2.57195e-16
Ctla4	1.06697	0.151	0.194	9.82208e-12
Rnf19b	1.06603	0.281	0.335	6.42915e-12
Celf2	1.06563	0.162	0.198	1.32765e-07
Ddx60	1.06544	0.137	0.183	1.10954e-14
Mycbp2	1.06539	0.35	0.403	4.2335e-10
Prkg1	1.06486	0.091	0.118	2.18166e-06
Mdfic	1.06412	0.106	0.135	9.49093e-07
Sox5	1.06393	0.077	0.108	1.62044e-10
Slfn2	1.06382	0.163	0.212	2.28264e-14
Maml2	1.06371	0.184	0.227	5.85132e-08
Rel	1.06364	0.489	0.535	2.03016e-06
Wnk1	1.06362	0.56	0.62	3.34941e-05
Tgfbi	1.06263	0.097	0.135	3.94805e-13
4732471J01Rik	1.06259	0.306	0.348	5.27992e-06
Naip6	1.06203	0.268	0.347	4.31407e-24
Dock8	1.06186	0.097	0.126	4.07846e-07
Rab20	1.06134	0.098	0.131	5.04866e-10
Akt3	1.06105	0.162	0.217	3.63619e-18
Lilr4b	1.06102	0.172	0.211	1.69332e-08
Edem1	1.06083	0.26	0.29	0.0268988
Ccl7	1.06048	0.078	0.116	1.93251e-16
Qk	1.05982	0.164	0.194	0.000422849
Pigr	1.05884	0.8	0.878	3.20629e-20
Hcls1	1.05879	0.073	0.105	2.32962e-12
Glcci1	1.05867	0.238	0.287	3.00372e-10
Xylt1	1.0581	0.108	0.139	1.85895e-07
Plcl2	1.05671	0.25	0.316	1.28985e-18
Tifa	1.05626	0.179	0.229	1.32516e-14
Lyst	1.05547	0.212	0.267	4.30004e-15
Etv6	1.05534	0.596	0.642	0.000301891
Csf2rb	1.05517	0.085	0.11	5.84506e-06
Samhd1	1.0551	0.161	0.202	3.81765e-10
Zfp638	1.05464	0.285	0.347	5.71333e-16
Ckb	1.05451	0.108	0.144	6.04848e-11
Nr3c2	1.05428	0.487	0.531	1.9746e-05
Gk	1.05351	0.194	0.235	4.11744e-08
Bcl2a1b	1.05292	0.109	0.131	0.0166702
Arhgap31	1.05291	0.082	0.121	4.63053e-16
Ms4a7	1.05279	0.07	0.105	2.86638e-14
Jak2	1.05023	0.445	0.487	0.000344075
Vps13c	1.05008	0.153	0.203	6.32882e-16
Abr	1.04986	0.304	0.343	0.00228063
Rnf180	1.0494	0.32	0.362	0.00306444
Tgfbr1	1.04917	0.218	0.251	0.000454366
Gmds	1.04789	0.582	0.638	7.86322e-09
Prkca	1.04759	0.355	0.412	2.30543e-09
Rac2	1.04728	0.094	0.118	0.000532186
Hist1h1e	1.04716	0.236	0.288	2.13232e-10
Gsap	1.04622	0.219	0.266	1.10809e-09
Plet1	1.04605	0.307	0.354	4.22669e-08
Ifit1bl1	1.04518	0.268	0.312	7.72652e-06
Hdc	1.04486	0.095	0.123	1.85716e-06
Gclc	1.0443	0.358	0.395	0.00610929
Cd38	1.04397	0.431	0.47	0.00409762
Vps13d	1.04352	0.372	0.431	8.92896e-11
Atp12a	1.04337	0.174	0.214	5.2099e-08
Mrc1	1.04313	0.122	0.153	2.49971e-06
Clec4e	1.04294	0.092	0.116	0.000276898
Rnf213	1.04233	0.349	0.4	5.3512e-08
Cotl1	1.04178	0.166	0.192	0.0368689
Epsti1	1.04147	0.201	0.24	2.8693e-06
Plgrkt	1.04139	0.241	0.284	8.66254e-07
Zfp791	1.04124	0.142	0.207	4.8821e-27
Cdk14	1.04108	0.083	0.113	1.26952e-08
Herc1	1.04096	0.366	0.419	7.06643e-08
Phf14	1.04094	0.408	0.461	1.09091e-08
Mtss1	1.04045	0.243	0.285	7.15638e-06
Itpkb	1.03981	0.106	0.132	8.01489e-05
H2-DMa	1.03959	0.103	0.145	3.93256e-14
Zfp397	1.03911	0.102	0.131	3.85287e-06
Rab43	1.03899	0.205	0.236	0.00175017
Basp1	1.03893	0.398	0.457	2.19777e-08
Cd44	1.03853	0.544	0.632	1.42551e-13
Ak4	1.03806	0.068	0.102	2.82781e-13
Rsrp1	1.03724	0.613	0.644	0.0011048
Thsd4	1.03695	0.222	0.283	7.77628e-16
Pik3r1	1.0366	0.336	0.379	0.000362077
Zfp407	1.0362	0.418	0.459	0.00357115
Dst	1.03588	0.241	0.285	4.47732e-07
Itsn1	1.03536	0.198	0.244	3.03644e-10
Irf8	1.03503	0.158	0.194	7.6323e-07
Rnf169	1.03499	0.262	0.309	5.55415e-07
Rilpl2	1.03498	0.126	0.158	1.28526e-06
Sorl1	1.03497	0.32	0.374	2.58467e-07
Hs3st1	1.03494	0.326	0.367	0.000325112
Slpi	1.0337	0.275	0.327	1.94538e-09
Xrn1	1.03363	0.293	0.333	0.000100852
Vamp4	1.03292	0.139	0.167	0.000282063
Gbp7	1.03282	0.084	0.117	9.0401e-11
Smc5	1.03232	0.178	0.211	0.000672384
Crebzf	1.03221	0.159	0.212	1.02641e-16
Xdh	1.03197	0.261	0.304	2.05735e-06
Paxbp1	1.03164	0.295	0.362	1.0822e-15
Rasgef1b	1.03139	0.209	0.239	0.0312217
Clca3a1	1.03123	0.119	0.171	1.50042e-19
Il1a	1.0312	0.115	0.139	0.00937227
Srgap2	1.03119	0.201	0.23	0.0319898
B4galnt2	1.03111	0.107	0.156	5.8507e-20
Dhx57	1.0308	0.136	0.179	2.21256e-13
N4bp1	1.03068	0.338	0.378	0.00344221
Ifi27l2a	1.0303	0.103	0.126	0.00149001
Ccdc88b	1.02971	0.178	0.228	5.03587e-13
Mgam2-ps	1.02932	0.335	0.38	6.9209e-05
C4bp	1.02927	0.122	0.159	1.02555e-09
Ifih1	1.02913	0.21	0.247	0.000155305
Inpp4b	1.02912	0.306	0.392	5.36836e-23
Mctp2	1.02908	0.244	0.289	2.81203e-06
Lncpint	1.02907	0.319	0.375	2.281e-08
Ly75	1.02897	0.088	0.13	1.0865e-17
Ncapd3	1.02885	0.11	0.137	0.000120974
Ppp2r5a	1.02879	0.285	0.32	0.043478
Tyrobp	1.0282	0.259	0.305	1.63909e-06
Sash1	1.02816	0.388	0.424	0.0288772
Atxn7l1	1.028	0.218	0.264	8.29658e-08
Pign	1.02755	0.182	0.214	0.00226364
2010016I18Rik	1.02712	0.1	0.159	2.78522e-30
Pcm1	1.02705	0.361	0.401	0.000672025
Pla2g4a	1.02698	0.147	0.175	0.0127408
Csta1	1.0268	0.086	0.112	1.75598e-05
4632427E13Rik	1.02677	0.147	0.188	5.92377e-10
Manea	1.02669	0.083	0.103	0.0136599
Nsd3	1.02648	0.436	0.477	0.0120285
Gm12703	1.02557	0.075	0.113	1.57913e-15
Synj1	1.02557	0.224	0.262	4.39704e-05
Rims2	1.02554	0.172	0.207	7.07297e-05
Gm16685	1.02522	0.116	0.143	0.000239562
Cyld	1.02491	0.25	0.29	0.000220554
Sh2d4a	1.02485	0.251	0.311	7.78635e-14
Cep350	1.02437	0.369	0.418	9.07486e-05
Zfp53	1.02413	0.114	0.144	7.8501e-06
Ptk2b	1.02377	0.265	0.305	0.000529316
Zfp62	1.02344	0.159	0.199	2.31269e-08
Wdr44	1.02342	0.236	0.277	3.17539e-06
Mmp28	1.02328	0.081	0.128	1.79045e-22
Socs3	1.02314	0.229	0.275	3.39421e-07
Zfc3h1	1.02297	0.37	0.417	5.50429e-05
Slc38a6	1.02253	0.09	0.114	0.000348414
Lrp4	1.02241	0.118	0.161	6.50465e-14
Gbp2	1.02237	0.101	0.132	1.81037e-06
Usp12	1.02207	0.156	0.202	9.06216e-12
Iglc1	1.02135	0.045	0.115	1.29081e-76
Mertk	1.0213	0.072	0.103	7.42601e-10
Mylip	1.02111	0.197	0.228	0.0131212
Shprh	1.02101	0.124	0.156	3.38992e-06
Prkch	1.02097	0.15	0.185	1.15491e-06
Ankrd27	1.02001	0.078	0.105	1.83263e-06
Herc6	1.01998	0.092	0.126	1.50975e-10
Fam118b	1.0197	0.186	0.219	0.000270752
Gramd3	1.01956	0.187	0.215	0.0325747
Fer	1.01947	0.176	0.216	1.6766e-07
Khnyn	1.01939	0.163	0.221	1.92371e-18
Sord	1.01906	0.15	0.193	1.88359e-10
Hoxa3	1.01891	0.115	0.163	1.55476e-16
Herc2	1.01853	0.362	0.404	0.00564938
Mga	1.01833	0.252	0.289	0.00223392
Birc3	1.01819	0.321	0.364	0.000342873
Fam214a	1.01781	0.152	0.179	0.011377
Stat5b	1.01761	0.138	0.172	4.00397e-06
Samd9l	1.01752	0.296	0.338	0.000104489
Parp9	1.01725	0.239	0.288	1.67448e-08
Slc7a5	1.01723	0.17	0.202	0.000199568
St3gal4	1.01716	0.186	0.219	0.000834855
Iqsec2	1.01708	0.085	0.11	0.000124036
Emb	1.01682	0.134	0.166	1.75225e-05
Rufy3	1.01648	0.143	0.171	0.00447284
Ssh1	1.01641	0.157	0.188	0.00158178
Clec2h	1.01607	0.255	0.295	0.00152743
Sp100	1.01606	0.104	0.132	2.47323e-05
Zswim3	1.01594	0.077	0.119	7.74152e-19
Trim30d	1.01565	0.095	0.133	7.27506e-12
Wdr7	1.01548	0.139	0.173	2.48052e-06
B2m	1.01525	0.719	0.793	9.92208e-05
Mapre2	1.0152	0.202	0.235	0.00583869
Ppargc1b	1.01511	0.14	0.191	2.50553e-16
Ulk2	1.01472	0.183	0.218	0.000107729
Il15	1.01452	0.162	0.202	9.11802e-08
Fam120b	1.01441	0.171	0.203	0.000525822
Mical3	1.01406	0.298	0.338	0.0046932
Tap2	1.01382	0.113	0.141	0.000199367
Mcm9	1.01367	0.121	0.151	0.000127274
Tgm2	1.01359	0.224	0.269	3.14813e-07
Tlr4	1.01346	0.161	0.191	0.00111491
Acad11	1.01342	0.101	0.131	2.48616e-06
Ttc14	1.0134	0.277	0.322	7.9477e-06
Vps41	1.01338	0.24	0.273	0.030056
Esco1	1.01289	0.213	0.248	0.00217402
Cyp2d34	1.01276	0.283	0.322	0.0005483
Trim6	1.01259	0.092	0.135	1.07973e-16
Heph	1.01178	0.187	0.229	1.65043e-06
Gm53	1.01153	0.175	0.22	1.81408e-09
Slc28a3	1.01142	0.109	0.139	3.37728e-05
Dido1	1.01141	0.238	0.273	0.0150642
Sepsecs	1.01089	0.081	0.102	0.0078514
Dip2a	1.01027	0.112	0.139	0.00032324
Epm2aip1	1.01025	0.103	0.125	0.0252531
Umad1	1.00992	0.23	0.267	0.00258381
Hoxa11os	1.00991	0.314	0.353	0.00370107
Alpk1	1.00989	0.252	0.293	0.00158851
4930417H01Rik	1.00962	0.078	0.103	0.000127959
Lncppara	1.00915	0.148	0.196	2.71517e-13
Epas1	1.00901	0.19	0.244	8.56585e-13
Plekha7	1.00867	0.385	0.423	0.0420776
Abl1	1.00827	0.258	0.299	0.000967402
Dgat1	1.00815	0.279	0.319	0.00230991
Pcsk7	1.00805	0.188	0.233	1.84817e-08
Hoxa5	1.00799	0.076	0.1	0.000177564
Pag1	1.00771	0.213	0.246	0.0326004
Adgrg7	1.00722	0.206	0.245	0.000512895
Cep164	1.0072	0.134	0.163	0.000324353
Jrkl	1.00711	0.079	0.105	7.46504e-06
Ksr1	1.00693	0.245	0.291	3.1093e-06
Ccdc93	1.00685	0.197	0.24	1.24328e-06
Gpatch2	1.00663	0.191	0.227	7.45223e-05
Papolg	1.00663	0.085	0.114	3.01342e-07
Gprin3	1.00655	0.163	0.205	1.61205e-08
Ythdc2	1.00642	0.139	0.166	0.00340359
Trim30a	1.00599	0.1	0.122	0.0433456
Slc5a9	1.00596	0.136	0.173	1.45319e-07
Tnfrsf1b	1.00587	0.245	0.282	0.00607284
Helz2	1.00582	0.145	0.186	4.34785e-09
Pgap1	1.00574	0.203	0.239	0.000631017
Zg16	1.00573	0.149	0.225	1.14865e-39
Capn13	1.00522	0.145	0.19	2.95455e-11
Gm20732	1.00512	0.181	0.213	0.0209912
Ccdc88c	1.00492	0.178	0.208	0.0115299
Kdm4a	1.00487	0.132	0.162	0.000699713
Zfp329	1.00416	0.105	0.131	0.000520323
Sipa1l2	1.00406	0.213	0.249	0.00289958
Myo19	1.00387	0.111	0.152	4.14269e-12
E130102H24Rik	1.00374	0.089	0.139	2.5741e-22
A330023F24Rik	1.00356	0.221	0.264	6.85929e-06
Atp8a2	1.00313	0.202	0.236	0.00814704
Plekhg2	1.00313	0.118	0.145	0.0024098
Mtm1	1.00247	0.183	0.216	0.00583144
Ate1	1.00246	0.126	0.151	0.00966157
Prkaa2	1.00246	0.227	0.271	4.6393e-06
Gpsm2	1.00238	0.098	0.122	0.00726262
Vdr	1.00197	0.112	0.139	0.000870678
Zfyve26	1.00194	0.087	0.11	0.00178989
Tbc1d2b	1.0019	0.099	0.125	0.000280381
Mep1b	1.00172	0.088	0.109	0.0369231
Slc2a13	1.0017	0.149	0.186	4.80732e-06
Zfp646	1.0013	0.144	0.184	2.12919e-08
Spopl	1.00123	0.217	0.25	0.0233068
Pik3c2b	1.00111	0.186	0.218	0.0215493
Atp2c2	1.00101	0.112	0.138	0.00461079
Zfp182	1.00098	0.131	0.161	0.000442266
Fnbp4	1.00049	0.279	0.318	0.0244002
Gigyf1	1.00042	0.145	0.172	0.0264398
Rnf31	1.00036	0.118	0.148	9.49187e-05
Mov10	1.00033	0.101	0.134	6.87113e-08
Oasl2	1.00024	0.135	0.168	0.000120496
Ankrd16	1.00005	0.118	0.148	4.61445e-05
Mgat4c	0.999932	0.196	0.227	0.0470467
9530082P21Rik	0.999493	0.094	0.131	5.57562e-11
Sfswap	0.999486	0.246	0.282	0.0168797
Isx	0.999454	0.095	0.118	0.0213866
Nfatc2	0.999442	0.116	0.141	0.0103255
Gm49431	0.999408	0.071	0.102	2.27102e-09
Kifc3	0.999332	0.085	0.11	0.000280291
Sema6d	0.999103	0.201	0.245	1.4901e-06
Socs1	0.9989	0.083	0.106	0.00118864
Zfp160	0.998818	0.116	0.151	3.18262e-07
Adgrf1	0.997783	0.122	0.159	6.93959e-08
Fam193b	0.997782	0.179	0.232	2.47259e-12
Fut9	0.997346	0.184	0.216	0.023642
Uvrag	0.997291	0.306	0.347	0.00721501
Csf2ra	0.997216	0.155	0.185	0.0028063
Capn15	0.997031	0.155	0.185	0.00335121
Lonrf3	0.996769	0.083	0.104	0.0343838
Zup1	0.995913	0.151	0.182	0.000923521
Bicra	0.995711	0.12	0.151	8.33176e-05
Pld1	0.995433	0.233	0.277	6.21072e-05
Mir22hg	0.995392	0.249	0.284	0.0418056
Stat2	0.994773	0.188	0.228	3.00114e-05
Adgra3	0.994378	0.212	0.245	0.0220729
Scd1	0.99406	0.145	0.12	0.0215549
Trim12a	0.994004	0.182	0.215	0.00350632
Dop1a	0.993957	0.177	0.211	0.000812587
Fa2h	0.993661	0.079	0.101	0.00303451
4833445I07Rik	0.993286	0.089	0.118	1.74846e-06
Tpcn1	0.993063	0.152	0.186	0.000152534
Clasrp	0.992934	0.131	0.164	2.69847e-05
Exph5	0.992848	0.121	0.149	0.0026353
Zfp692	0.992629	0.102	0.139	1.35926e-09
Prdx4	0.991898	0.141	0.108	8.74465e-08
Zc3h3	0.991394	0.163	0.2	4.16723e-05
Timm17b	0.991333	0.122	0.097	0.000506148
Polr3k	0.990746	0.189	0.163	0.0472708
Phf21b	0.990406	0.102	0.127	0.00210502
Fbrs	0.989967	0.162	0.191	0.0204211
Nlrp9b	0.989922	0.178	0.217	0.000124015
Brpf3	0.989821	0.176	0.211	0.000644449
Zfp513	0.989472	0.104	0.132	0.0003149
Ehbp1l1	0.989226	0.207	0.241	0.0484566
Slc22a21	0.989225	0.091	0.114	0.0189093
Apol7a	0.989049	0.096	0.121	0.00202192
Ammecr1	0.98895	0.15	0.126	0.0240003
Dop1b	0.988934	0.192	0.226	0.00580981
Acot11	0.988676	0.157	0.19	0.00331687
Lzts2	0.988602	0.185	0.216	0.0226293
Kmt2b	0.987934	0.217	0.256	0.000452981
Vim	0.987763	0.321	0.375	9.94781e-05
Gabbr1	0.987523	0.115	0.141	0.0282879
Orc6	0.987186	0.106	0.084	0.00122132
Zfp503	0.98712	0.111	0.087	0.000567027
Inpp5j	0.987102	0.093	0.12	0.000145223
Ang4	0.987024	0.144	0.203	3.51501e-23
Szt2	0.986962	0.099	0.127	0.000116966
Hikeshi	0.986434	0.116	0.093	0.00317228
Otud3	0.986095	0.093	0.115	0.0474665
Twistnb	0.98584	0.156	0.13	0.00174373
Tyms	0.985344	0.106	0.086	0.0365876
Dennd2d	0.985223	0.178	0.218	1.87404e-05
Fer1l4	0.984864	0.16	0.194	0.000449183
Spire2	0.984304	0.147	0.176	0.0204622
Nol11	0.984057	0.138	0.114	0.00844469
Naf1	0.983914	0.104	0.082	0.00126336
Ro60	0.983735	0.107	0.083	0.000110121
Lage3	0.983643	0.129	0.103	0.000527189
Sap30	0.983171	0.102	0.074	2.85151e-08
Tex15	0.982869	0.125	0.103	0.0293512
Eci2	0.982586	0.128	0.105	0.0084743
Cbll1	0.982484	0.143	0.12	0.0137711
Grsf1	0.982145	0.151	0.124	0.00265617
Trim14	0.982041	0.189	0.224	0.00690539
Gng10	0.981968	0.161	0.121	4.79993e-11
Pop7	0.981806	0.137	0.111	0.000475411
Cfap36	0.981155	0.135	0.103	1.2762e-08
Blvra	0.980882	0.101	0.076	8.94931e-06
Fam160a2	0.980821	0.233	0.274	0.00109492
Anapc15	0.980744	0.139	0.116	0.00800719
Prpf38a	0.980418	0.173	0.139	2.62125e-07
Timm9	0.980354	0.128	0.102	7.77026e-05
Crybg2	0.980157	0.114	0.144	0.000257953
Ubfd1	0.980086	0.152	0.128	0.0258185
Tfam	0.980077	0.119	0.095	0.00128712
Bet1	0.979958	0.161	0.134	0.00125469
Neurl1a	0.979952	0.105	0.082	0.00259331
Med6	0.979595	0.138	0.114	0.00303298
Tfb2m	0.979525	0.11	0.086	0.000126216
Ctnnbip1	0.979408	0.129	0.103	0.000289663
Pes1	0.979184	0.19	0.165	0.0365066
Ciao2a	0.979076	0.211	0.178	2.2704e-05
Psmg1	0.97875	0.107	0.084	0.00115189
Mpc1	0.978716	0.314	0.29	0.0224167
Tm2d2	0.978666	0.17	0.134	1.39696e-08
1300002E11Rik	0.978577	0.126	0.095	1.14282e-08
Fhod1	0.978576	0.175	0.219	2.17595e-06
Plaat3	0.978474	0.165	0.136	0.000200656
Asns	0.978392	0.109	0.086	0.000237355
Dock6	0.978362	0.15	0.18	0.0152944
Tbpl1	0.978312	0.136	0.11	0.000485168
Mrpl16	0.977906	0.125	0.091	1.25447e-10
Sf3a3	0.977543	0.182	0.155	0.0026216
Tff3	0.977149	0.395	0.479	2.97981e-22
Dph6	0.977115	0.17	0.144	0.00348369
Chchd7	0.976808	0.125	0.103	0.0115192
Slc35g1	0.97677	0.211	0.185	0.0317931
Magohb	0.976407	0.117	0.087	1.44777e-07
Decr2	0.976252	0.101	0.079	0.000931791
Cnot11	0.976164	0.105	0.086	0.0434277
Smc2	0.976104	0.157	0.133	0.0495999
Oat	0.976019	0.151	0.119	7.72132e-07
Hsdl2	0.975928	0.12	0.095	0.000213202
Nudt19	0.975883	0.124	0.102	0.00730435
Emc8	0.97571	0.166	0.137	0.00033195
Hddc2	0.97561	0.135	0.098	7.54175e-12
Pdcd2	0.975552	0.102	0.073	3.16898e-09
Plekhn1	0.97536	0.115	0.141	0.0203431
Ahsa1	0.975198	0.172	0.146	0.00472748
Ncbp2	0.975146	0.205	0.18	0.0393937
Nop16	0.975067	0.126	0.096	7.79272e-08
Mmadhc	0.975047	0.214	0.176	1.45386e-08
Tnk1	0.974986	0.186	0.218	0.0380232
Mrpl32	0.974926	0.226	0.193	6.60988e-05
Anxa6	0.974874	0.137	0.107	5.25756e-06
Idh2	0.97486	0.201	0.167	1.50549e-05
Coa5	0.97475	0.146	0.124	0.0293149
Cnih1	0.97464	0.186	0.143	2.64886e-12
Znrd2	0.974189	0.159	0.133	0.00125309
Dctpp1	0.974183	0.169	0.144	0.00996809
Psmd10	0.974171	0.107	0.081	3.82765e-06
Pin1	0.974105	0.178	0.145	1.06186e-06
Pno1	0.973956	0.163	0.136	0.000704034
Eef1akmt1	0.973921	0.132	0.092	3.87564e-15
Mfap1a	0.973911	0.104	0.082	0.000737154
1700123O20Rik	0.973855	0.161	0.132	5.03671e-05
Gstm1	0.973762	0.185	0.152	1.12592e-05
Armc1	0.973716	0.146	0.121	0.00129642
Clns1a	0.973689	0.155	0.119	2.62061e-09
Jagn1	0.973677	0.123	0.093	4.15663e-08
Kifap3	0.973635	0.109	0.085	0.00012921
Rpf2	0.973596	0.142	0.108	4.5031e-09
Iah1	0.973572	0.166	0.126	7.19925e-12
Cd320	0.97356	0.105	0.073	1.32565e-11
Fam210b	0.97354	0.154	0.127	0.000816605
Mrpl49	0.97353	0.128	0.101	3.10202e-05
2310009B15Rik	0.973485	0.121	0.089	1.82606e-09
Urod	0.973477	0.108	0.079	1.32534e-08
Zfp511	0.973477	0.105	0.086	0.0435035
Sumf1	0.973398	0.13	0.109	0.0464161
Arl3	0.973392	0.111	0.077	1.21237e-12
1600002K03Rik	0.973339	0.12	0.098	0.00358045
Tex261	0.973327	0.202	0.171	5.14645e-05
Cfap298	0.973327	0.131	0.103	8.23929e-07
Aimp2	0.973306	0.119	0.095	0.000205132
Cyp20a1	0.973281	0.104	0.083	0.00772538
Wdr75	0.973246	0.144	0.12	0.018748
Dhrs7b	0.973174	0.137	0.113	0.00562487
Chrnb1	0.973132	0.109	0.083	2.25939e-06
Zbtb21	0.973128	0.125	0.101	0.000406515
Hspb11	0.97306	0.125	0.093	8.69885e-09
Mfap1b	0.972999	0.104	0.074	2.3443e-09
Pdgfrl	0.97295	0.103	0.072	4.73412e-11
Mipol1	0.972839	0.159	0.134	0.00915834
Acat2	0.972745	0.114	0.079	4.53499e-13
Ube2g2	0.972493	0.159	0.135	0.0218479
Ptrh2	0.972446	0.127	0.099	6.1242e-06
Hacd3	0.972416	0.207	0.178	0.00265051
Gemin7	0.97232	0.173	0.145	0.000562569
Dnttip2	0.972307	0.207	0.174	5.45955e-06
Atp6v1a	0.972302	0.274	0.245	0.0037408
Pmpcb	0.972171	0.171	0.147	0.0207155
Nkiras1	0.972063	0.112	0.091	0.0174309
Tmem60	0.971968	0.121	0.09	2.73327e-08
U2af1l4	0.971966	0.118	0.094	0.000130418
Atxn10	0.971944	0.223	0.192	0.000709852
2300009A05Rik	0.971936	0.102	0.079	0.000274417
Lhpp	0.971896	0.113	0.082	1.09903e-08
Nsmce4a	0.971888	0.19	0.154	4.34645e-07
Lyrm9	0.97181	0.103	0.077	1.92851e-06
Mink1	0.971795	0.278	0.32	0.016312
Mrpl46	0.971617	0.123	0.096	6.03501e-06
Slc41a1	0.971596	0.143	0.115	3.71748e-05
Rwdd4a	0.971509	0.152	0.119	1.44584e-07
Uqcrfs1	0.971423	0.339	0.311	0.00138111
Arfgef3	0.971323	0.14	0.118	0.0324071
Pithd1	0.971137	0.128	0.101	1.17859e-05
Maged1	0.970945	0.154	0.127	0.00243641
Rbfa	0.970926	0.132	0.111	0.0411258
Eif4ebp1	0.970922	0.153	0.126	0.00044677
Gpatch11	0.970623	0.113	0.09	0.000999076
Mrpl19	0.970558	0.171	0.142	3.89931e-05
Pdcl3	0.970424	0.211	0.184	0.0114102
Bpnt1	0.970388	0.163	0.126	3.86823e-10
Srm	0.970366	0.11	0.083	2.56985e-06
Yif1a	0.970351	0.118	0.09	4.515e-07
Cat	0.970254	0.113	0.091	0.00291485
Tex264	0.970237	0.137	0.115	0.0271933
Psmf1	0.97011	0.113	0.091	0.00594347
Pdlim2	0.970069	0.107	0.085	0.000687637
Cnep1r1	0.970039	0.137	0.115	0.0249822
Cenpp	0.969967	0.109	0.086	0.00170657
Reep5	0.969936	0.302	0.276	0.00815862
Taf12	0.969917	0.136	0.113	0.00479654
Mrps34	0.969759	0.22	0.194	0.0169561
Nsfl1c	0.969579	0.206	0.18	0.0177462
Gstm7	0.969572	0.108	0.076	2.69394e-11
Mansc1	0.969515	0.118	0.087	1.1507e-08
Tprgl	0.969495	0.214	0.188	0.0199397
Psmg2	0.969469	0.128	0.102	3.91126e-05
Scnm1	0.969454	0.125	0.102	0.00166517
Mrpl15	0.969382	0.241	0.209	0.000149168
Zfp560	0.969307	0.114	0.094	0.0260673
Oard1	0.969227	0.144	0.119	0.000494532
Tusc3	0.969216	0.179	0.156	0.0470946
Prmt5	0.969216	0.148	0.121	0.00110469
Rbm34	0.969198	0.194	0.166	0.00324515
Rabepk	0.969184	0.105	0.081	4.95932e-05
Dnlz	0.969147	0.179	0.154	0.00382969
Rsl1d1	0.969125	0.28	0.245	1.11483e-05
Pttg1	0.969111	0.139	0.109	1.07769e-06
Ndufb6	0.969064	0.313	0.282	2.70393e-05
G6pdx	0.969049	0.184	0.159	0.0227208
Siva1	0.969022	0.118	0.078	8.00208e-17
Pccb	0.96896	0.133	0.111	0.00937847
Glod4	0.968901	0.215	0.174	1.78211e-10
Coq7	0.968895	0.148	0.116	3.71468e-07
Brix1	0.968845	0.214	0.183	0.000304496
Plekhj1	0.968838	0.242	0.215	0.0164716
Ttyh3	0.968801	0.132	0.109	0.00928306
Brcc3	0.968792	0.174	0.144	1.1774e-05
Ppa2	0.968568	0.192	0.161	6.09453e-05
Paics	0.968524	0.221	0.183	1.24487e-06
Rab9	0.968397	0.144	0.116	5.07918e-05
0610009B22Rik	0.968355	0.156	0.126	4.72812e-06
Prcp	0.968332	0.159	0.136	0.0360003
Spty2d1	0.968271	0.232	0.198	1.15268e-05
Cse1l	0.968251	0.191	0.159	6.80699e-05
Tcp11l2	0.968207	0.133	0.111	0.0156866
Crls1	0.968206	0.161	0.123	5.58396e-11
Fam89b	0.968195	0.128	0.099	9.24684e-07
Aktip	0.96802	0.164	0.141	0.0272755
Mex3a	0.967985	0.103	0.077	1.74411e-06
Nkap	0.967957	0.126	0.101	0.000162545
Smim19	0.967941	0.106	0.081	1.92985e-05
Pqbp1	0.967891	0.141	0.1	8.19447e-16
Chid1	0.967814	0.109	0.09	0.0449652
Mettl1	0.967774	0.126	0.096	1.14673e-07
Cpox	0.967701	0.109	0.078	5.84073e-11
Bcam	0.967701	0.104	0.069	8.46898e-15
Txndc12	0.967643	0.134	0.108	0.00018582
Mrps23	0.967608	0.124	0.098	6.40034e-05
Smyd2	0.967538	0.138	0.116	0.0257466
Rrp15	0.967476	0.109	0.081	4.71912e-08
Gtf3a	0.967471	0.134	0.105	1.2966e-06
Ide	0.967429	0.155	0.124	1.9337e-06
Cmc2	0.967366	0.117	0.088	2.69388e-07
Hsd17b7	0.967331	0.122	0.098	0.000206187
Got2	0.967284	0.194	0.167	0.00873949
Ppil3	0.967264	0.108	0.074	3.38595e-13
Sucla2	0.967064	0.22	0.195	0.0292184
Atad1	0.967035	0.245	0.218	0.0215068
Spg21	0.967028	0.134	0.098	1.66605e-11
Hebp2	0.966884	0.113	0.074	1.64794e-17
Flrt3	0.966877	0.101	0.077	3.99918e-05
Dnajc15	0.966847	0.198	0.166	1.41472e-05
Cdca4	0.966833	0.109	0.077	6.54781e-11
Vamp7	0.966823	0.174	0.133	5.8116e-11
Dnajc24	0.966788	0.125	0.1	0.00023887
Adprh	0.966751	0.119	0.084	8.50424e-13
Eif2b1	0.966728	0.153	0.113	1.37388e-12
Exosc1	0.966703	0.12	0.093	5.06523e-06
Pole4	0.966431	0.253	0.226	0.00744136
Ppih	0.966266	0.11	0.076	2.94627e-12
Med9	0.966224	0.101	0.08	0.0018315
Mrpl55	0.966218	0.14	0.108	3.2377e-08
Dr1	0.966215	0.157	0.131	0.00165203
Hspa13	0.966103	0.125	0.09	8.82487e-12
Tmem184a	0.966089	0.103	0.081	0.000329271
Alg14	0.96606	0.106	0.086	0.0234885
Pmf1	0.966004	0.117	0.092	6.07129e-05
LTO1	0.965917	0.111	0.087	0.000143612
Strap	0.965756	0.268	0.229	1.30429e-07
Borcs8	0.965595	0.143	0.113	2.24488e-06
Actr10	0.965584	0.239	0.201	3.36183e-07
Zfp422	0.965571	0.114	0.08	1.08251e-12
Pnrc2	0.965411	0.174	0.151	0.0212831
Med29	0.96541	0.166	0.142	0.00639208
Cacfd1	0.96537	0.149	0.122	0.000202988
Ruvbl2	0.965335	0.144	0.112	6.95258e-08
Sec13	0.965328	0.197	0.158	2.76344e-09
Mesd	0.965309	0.135	0.111	0.00136462
Eif2b3	0.965275	0.113	0.09	0.00171063
Rab8a	0.965118	0.236	0.2	1.53725e-06
Ebag9	0.965085	0.122	0.088	3.34629e-12
Isca1	0.965067	0.111	0.09	0.00868742
Svbp	0.964826	0.23	0.205	0.0191485
Triap1	0.96481	0.131	0.109	0.00412326
Nkapd1	0.964806	0.151	0.128	0.016073
Cks1b	0.964763	0.132	0.093	1.17707e-13
Hsd17b10	0.964744	0.194	0.153	9.30588e-11
Ints11	0.964691	0.134	0.112	0.0357652
Stambp	0.964646	0.13	0.106	0.00130848
Eif2a	0.964621	0.212	0.186	0.0250775
Pigq	0.964601	0.118	0.091	3.21531e-06
Tvp23b	0.964463	0.164	0.136	0.000350312
Golt1b	0.964365	0.129	0.103	0.000165645
Ormdl2	0.964361	0.235	0.2	2.09363e-06
Ndufaf3	0.964317	0.12	0.083	4.01891e-14
Ppp3r1	0.964312	0.236	0.205	0.000247086
Rap2a	0.964257	0.141	0.115	0.000132848
Mrpl22	0.964207	0.139	0.111	1.04812e-05
Akr7a5	0.964206	0.191	0.165	0.0210585
Dhrs4	0.964144	0.167	0.135	3.44332e-07
Dus1l	0.964137	0.126	0.102	0.000297121
Prkaca	0.964133	0.142	0.12	0.0343331
Fbxo4	0.96409	0.125	0.104	0.0280438
Tmed4	0.963914	0.131	0.108	0.00295841
Rtca	0.963865	0.103	0.078	1.43515e-05
Alg10b	0.963735	0.121	0.084	1.12517e-14
Lman1	0.963693	0.167	0.127	7.07001e-11
Pop5	0.963675	0.176	0.133	4.79654e-13
Gem	0.963584	0.13	0.1	3.02471e-07
Etv5	0.963545	0.229	0.198	0.000678441
Gdf11	0.963482	0.107	0.081	4.5605e-06
Mrpl45	0.963432	0.137	0.112	0.000305002
Mrps18b	0.963419	0.151	0.114	6.3763e-11
Immp1l	0.963412	0.177	0.148	0.000185879
2510002D24Rik	0.963391	0.181	0.156	0.00744022
Cbr4	0.96336	0.144	0.113	1.92159e-07
Ftsj3	0.963313	0.159	0.135	0.00616987
Rnf2	0.963289	0.17	0.145	0.0148593
Wnt6	0.963268	0.142	0.112	1.23853e-05
Creld2	0.963151	0.164	0.14	0.0137249
Psip1	0.96314	0.228	0.198	0.000877104
Pdxk	0.963088	0.129	0.1	3.16631e-06
Snapin	0.963045	0.118	0.086	3.01714e-10
Cldnd1	0.963043	0.166	0.125	3.4617e-13
Mrps31	0.963038	0.126	0.096	1.46985e-08
Xrcc6	0.963019	0.107	0.087	0.0326518
Uxt	0.963011	0.132	0.089	5.93296e-19
Stoml2	0.962921	0.166	0.142	0.033164
Lias	0.962892	0.142	0.117	0.000532861
Wdr74	0.962831	0.131	0.109	0.0210782
Alox12	0.962775	0.106	0.084	0.00261703
Avil	0.962705	0.194	0.165	0.00266162
Caml	0.962627	0.174	0.144	2.27188e-05
2700081O15Rik	0.962623	0.113	0.087	3.6516e-05
Mdh1	0.962559	0.358	0.335	0.00413766
Lyar	0.962542	0.198	0.166	2.34974e-05
Snrpa1	0.962488	0.197	0.154	1.82834e-11
Mrps17	0.962472	0.192	0.159	1.4432e-05
Casp3	0.962469	0.214	0.181	2.07611e-05
Ramp3	0.96246	0.138	0.111	0.000168974
St6galnac2	0.962444	0.114	0.091	0.00101787
Zfpl1	0.962431	0.113	0.087	6.34685e-06
Ecd	0.962413	0.155	0.126	1.38023e-05
Agpat3	0.962308	0.166	0.143	0.0367812
Pigp	0.962304	0.184	0.136	4.48983e-17
Dbt	0.962268	0.109	0.073	4.19057e-15
Ptcd2	0.962257	0.126	0.097	5.31583e-07
1500011B03Rik	0.962231	0.101	0.067	4.16378e-15
Tfg	0.962057	0.278	0.252	0.0318118
Cops2	0.961984	0.235	0.197	1.03217e-07
Khdrbs3	0.961917	0.131	0.109	0.0140037
Smim20	0.96188	0.172	0.139	2.0614e-07
Cdkn2aipnl	0.961874	0.138	0.107	6.9737e-08
Fbl	0.961874	0.274	0.243	0.000500151
Klhl21	0.961861	0.127	0.104	0.00140639
Cox19	0.96175	0.159	0.133	0.000813605
Slc1a4	0.961729	0.149	0.12	3.3361e-05
Eef2kmt	0.961728	0.101	0.076	1.99875e-06
E130309D02Rik	0.961683	0.101	0.078	0.000269572
Rbp1	0.961675	0.106	0.086	0.0112996
Hmgb3	0.961636	0.214	0.187	0.00514379
Bcl2l13	0.961562	0.181	0.155	0.00638349
Selenof	0.96155	0.392	0.377	0.0246602
Vps29	0.961532	0.27	0.232	6.90097e-08
Sms	0.961492	0.17	0.139	2.16806e-06
Nrxn3	0.96141	0.103	0.08	0.00016592
Ola1	0.961405	0.266	0.234	0.000124538
Ptgr1	0.961401	0.135	0.104	1.4184e-07
N6amt1	0.961277	0.112	0.083	2.75156e-08
Med28	0.961212	0.236	0.199	2.76949e-07
Btf3l4	0.961141	0.124	0.094	1.65703e-07
Hgsnat	0.961064	0.146	0.124	0.0208999
Trmt6	0.960984	0.163	0.127	9.0864e-10
Arpin	0.960912	0.1	0.082	0.0425003
Mrps25	0.96089	0.192	0.162	0.000126089
Trmt10a	0.960868	0.129	0.1	1.82745e-06
Borcs7	0.960858	0.123	0.09	4.29813e-11
Tm2d3	0.960628	0.14	0.108	1.37574e-08
Ccdc167	0.960336	0.111	0.088	0.000847013
Arl2	0.960276	0.179	0.147	4.86364e-06
Ss18	0.96022	0.264	0.237	0.0160872
Trnt1	0.960218	0.161	0.134	0.000318692
Mrpl35	0.960182	0.167	0.122	4.73859e-16
Pdzd11	0.960125	0.18	0.147	1.97769e-06
Mrpl10	0.959987	0.15	0.115	2.48222e-10
Tfe3	0.959966	0.165	0.138	0.00022977
Yrdc	0.959886	0.194	0.15	5.49788e-13
Nup188	0.959799	0.155	0.128	0.000274081
Ptp4a1.1	0.959728	0.102	0.128	0.0354443
Bcap29	0.959681	0.166	0.131	2.45676e-08
Pfdn4	0.959586	0.186	0.138	1.33204e-16
Mtx1	0.959576	0.154	0.129	0.00191351
Mcrip1	0.959555	0.182	0.145	1.51698e-08
Txndc15	0.959498	0.15	0.126	0.0112512
Emc1	0.959474	0.126	0.1	4.52561e-05
Zbtb2	0.959395	0.143	0.11	5.82641e-09
Leprot	0.959281	0.238	0.214	0.042218
Mak16	0.959228	0.197	0.159	4.7794e-09
Tm9sf1	0.959194	0.188	0.164	0.0167189
Parl	0.959096	0.197	0.172	0.0438128
Traf5	0.959074	0.103	0.069	1.81297e-13
Mfsd1	0.959058	0.18	0.153	0.00138574
Med11	0.959037	0.13	0.102	8.05594e-07
Nabp2	0.958996	0.174	0.145	3.78046e-05
Prkd1	0.958981	0.167	0.142	0.00574188
Rabac1	0.958972	0.306	0.28	0.0100993
Mrpl41	0.958964	0.172	0.139	4.77836e-07
Jpt2	0.958899	0.158	0.134	0.00467149
Mrps15	0.958811	0.23	0.191	3.3422e-08
Ruvbl1	0.958787	0.155	0.124	3.14284e-06
Snx4	0.958742	0.291	0.267	0.0324091
Elp2	0.958658	0.121	0.098	0.0010951
Tmem242	0.958531	0.165	0.128	2.37463e-11
Polb	0.958434	0.25	0.224	0.00869253
Gsdma	0.958394	0.1	0.063	1.59323e-17
Rab10os	0.958361	0.127	0.103	0.00168584
Nxpe4	0.958333	0.182	0.154	0.000881767
Rrp8	0.95829	0.132	0.102	2.21861e-07
Unc50	0.958072	0.165	0.14	0.00411942
Gtf2a2	0.957985	0.216	0.188	0.000842123
Slc25a11	0.95797	0.204	0.179	0.0275727
Fam192a	0.957966	0.208	0.176	3.16071e-05
Siah1a	0.9579	0.176	0.152	0.0105282
Eci1	0.957867	0.162	0.125	7.58726e-11
Cox20	0.957818	0.26	0.223	2.12342e-07
Exosc5	0.957798	0.189	0.165	0.0208426
2610528J11Rik	0.957785	0.148	0.122	0.000135325
Dusp8	0.957782	0.161	0.135	0.000682654
Adsl	0.95775	0.145	0.117	1.02304e-05
Eif3g	0.957661	0.287	0.247	2.66368e-08
Polr2e	0.957561	0.231	0.204	0.00518209
Fkbp3	0.957551	0.246	0.201	4.41114e-12
Prkar2a	0.957524	0.277	0.252	0.0217501
Uchl3	0.957516	0.262	0.222	1.01897e-09
Clpp	0.957507	0.197	0.172	0.0133229
Nelfe	0.957478	0.182	0.153	8.55701e-05
Cct6a	0.957433	0.379	0.355	0.000572257
Tmem29	0.957415	0.153	0.116	3.42633e-11
Mpv17l2	0.957401	0.141	0.109	9.26246e-08
Mrpl50	0.957392	0.177	0.139	5.48744e-10
Pcbd1	0.957327	0.164	0.114	5.82369e-21
Naa80	0.957302	0.12	0.098	0.0008657
Mpp6	0.957249	0.256	0.231	0.0171262
Psmd14	0.957218	0.404	0.386	0.0289194
Pmvk	0.957203	0.226	0.198	0.00108176
Anapc5	0.957191	0.246	0.217	0.00199656
Hnrnph2	0.95719	0.29	0.263	0.00647483
Cab39l	0.95714	0.197	0.166	5.2433e-05
Matr3	0.957079	0.294	0.262	0.000581981
Smim4	0.957014	0.15	0.112	1.2026e-12
Dguok	0.956974	0.138	0.114	0.000955021
Mrpl43	0.956907	0.241	0.212	0.000876677
Mrpl40	0.956887	0.151	0.118	1.45378e-08
Cuedc2	0.956805	0.189	0.163	0.00653515
Thap12	0.956797	0.168	0.142	0.000626926
Timm17a	0.956737	0.228	0.181	3.8493e-13
Rpf1	0.95666	0.192	0.163	0.000167315
Gsk3a	0.956656	0.258	0.229	0.000630557
Copb2	0.956639	0.268	0.237	0.000284369
Gatd1	0.956632	0.14	0.104	1.02278e-11
1110059G10Rik	0.956572	0.159	0.123	9.26702e-10
Arl6ip5	0.956452	0.19	0.149	3.99483e-11
Arl8b	0.956445	0.283	0.256	0.0135757
Rrn3	0.956439	0.156	0.126	1.44738e-06
Aifm1	0.956404	0.189	0.158	2.10602e-05
Hmga2	0.956329	0.136	0.103	2.96996e-09
Timm50	0.956205	0.198	0.164	1.73239e-06
Ech1	0.956123	0.212	0.184	0.00161295
Josd2	0.956117	0.16	0.136	0.00385287
Polr1c	0.956117	0.167	0.14	0.00246076
Vps36	0.956098	0.234	0.193	9.1313e-10
Padi4	0.956086	0.103	0.079	3.3267e-05
Pja2	0.956083	0.212	0.183	0.000311203
Krr1	0.956026	0.13	0.108	0.00696257
Atraid	0.95599	0.174	0.141	3.48312e-07
Sdhaf4	0.95598	0.149	0.093	1.39954e-30
Ctnnbl1	0.955934	0.155	0.13	0.00157848
Necap1	0.955877	0.161	0.135	0.000213493
Tnni1	0.955865	0.133	0.112	0.020755
Dcaf7	0.955824	0.168	0.133	6.79104e-09
Timm22	0.955821	0.164	0.119	9.0143e-17
Snhg17	0.955815	0.103	0.078	4.15707e-06
Dnajb4	0.955799	0.143	0.115	1.68016e-05
Eif3l	0.955793	0.32	0.286	1.16566e-05
Wdr83os	0.955784	0.209	0.151	3.01505e-23
Naxe	0.955751	0.184	0.147	2.9446e-09
Chchd4	0.95574	0.115	0.08	3.32885e-13
Pnliprp1	0.955675	0.203	0.17	4.43695e-06
Emc2	0.955645	0.17	0.144	0.00098772
Dmac1	0.955543	0.152	0.104	4.32276e-20
Mthfsl	0.955382	0.142	0.109	1.29601e-08
Mrps18a	0.955341	0.245	0.214	0.00020473
Fbxw2	0.955289	0.211	0.185	0.00227589
Tubb6	0.955239	0.165	0.127	6.64641e-10
Vangl2	0.95505	0.118	0.091	1.58002e-05
Zmpste24	0.955035	0.15	0.118	1.99101e-07
Tmtc4	0.954912	0.136	0.111	0.000933737
Nsmce1	0.954907	0.185	0.146	1.21172e-09
Il23a	0.954846	0.115	0.077	1.23944e-16
Eef1e1	0.954841	0.165	0.117	8.07986e-19
Rnf5	0.954811	0.197	0.158	5.81175e-10
S100a9	0.954738	0.748	0.744	2.39007e-06
Ccs	0.954705	0.155	0.129	0.000275134
Ttc1	0.95465	0.206	0.18	0.00534068
Lrpap1	0.95459	0.154	0.129	0.00365348
Hyou1	0.954455	0.235	0.209	0.0202777
Vma21	0.954382	0.174	0.124	3.95599e-19
Cr1l	0.954335	0.27	0.244	0.0132716
Copg1	0.954294	0.209	0.18	0.000246877
Naa40	0.954278	0.126	0.104	0.00223315
Pcyox1	0.954086	0.183	0.145	2.41658e-10
Ppm1g	0.954073	0.259	0.223	2.74535e-07
Urah	0.954056	0.169	0.145	0.0039159
Tomm20	0.953948	0.42	0.406	0.00101636
2210016F16Rik	0.953945	0.211	0.188	0.0203806
Pbdc1	0.953801	0.22	0.173	1.17567e-14
Cers4	0.95374	0.16	0.137	0.0267742
Creb3	0.953734	0.145	0.12	0.000358037
Rdx	0.953513	0.274	0.25	0.00480798
Idh3a	0.953487	0.264	0.225	3.28184e-08
Smim8	0.953421	0.116	0.07	1.33285e-25
Selenoh	0.953415	0.223	0.182	9.50622e-10
Sdhc	0.953385	0.304	0.275	0.000233293
Vamp3	0.953384	0.224	0.189	2.85867e-07
Eif1ax	0.953366	0.315	0.285	4.7166e-05
Dtymk	0.953333	0.239	0.199	1.24576e-08
Jkamp	0.953288	0.165	0.128	2.03332e-10
Pdhb	0.953287	0.276	0.244	3.23833e-05
Erlin2	0.953249	0.195	0.161	1.93697e-07
Arfip1	0.95321	0.163	0.13	4.34903e-08
Katna1	0.953188	0.253	0.228	0.0229925
AI837181	0.953186	0.147	0.124	0.00245439
Cenpw	0.95318	0.111	0.087	6.24547e-05
Sdcbp	0.95309	0.576	0.582	0.00419627
Impad1	0.953085	0.258	0.223	1.45846e-05
Plscr3	0.953008	0.176	0.152	0.0129063
Tmem120a	0.952997	0.164	0.138	0.000782366
Abhd14b	0.952979	0.133	0.102	2.49254e-08
Zfp593	0.952899	0.132	0.096	2.06519e-12
Pigf	0.952865	0.116	0.077	5.75952e-18
Mzt1	0.952859	0.21	0.183	0.00400821
Prxl2c	0.952725	0.236	0.207	0.000704914
Amot	0.952651	0.199	0.171	0.00134076
Tsen34	0.952628	0.225	0.183	3.67553e-10
Apex1	0.952598	0.17	0.126	2.57187e-14
Scamp3	0.95254	0.17	0.137	4.01002e-07
Pdgfd	0.952512	0.139	0.11	3.76761e-06
Nudt21	0.952507	0.228	0.179	1.50521e-14
Hax1	0.952379	0.152	0.108	1.30627e-17
Tmem97	0.952333	0.148	0.102	2.73311e-19
Wtap	0.952314	0.255	0.225	0.000108109
Tcof1	0.952268	0.183	0.156	0.0015209
Gnal	0.952255	0.14	0.113	6.591e-05
Lsm2	0.952248	0.165	0.111	4.50808e-25
Mrpl58	0.952121	0.219	0.179	6.67905e-10
Kdsr	0.952023	0.206	0.163	7.6137e-13
Mfsd14b	0.952013	0.197	0.173	0.03161
Klhl9	0.951986	0.236	0.205	0.000192504
Timm10	0.95191	0.155	0.113	4.55301e-15
Ccdc120	0.951906	0.117	0.089	1.0748e-07
Zbtb8a	0.951821	0.133	0.11	0.00429054
Nip7	0.951709	0.169	0.123	2.13575e-16
Bub3	0.951632	0.238	0.199	1.29969e-08
Akr1c12	0.951565	0.163	0.121	1.36214e-14
Swi5	0.951559	0.407	0.391	0.000428522
Gm15614	0.951524	0.12	0.091	2.26471e-08
Glrx3	0.951508	0.304	0.259	1.01446e-10
Znrd1	0.951497	0.173	0.126	1.02525e-17
Foxa3	0.951495	0.2	0.173	0.00662989
Tmx2	0.951486	0.162	0.126	5.70143e-10
Ndufs4	0.951478	0.395	0.381	0.0199393
Gpld1	0.951477	0.103	0.071	3.53305e-12
H2-Ke6	0.951417	0.147	0.115	1.76022e-08
Rfxap	0.95138	0.147	0.119	5.13638e-06
Zc3h7b	0.951348	0.136	0.113	0.00199046
Pold4	0.951342	0.204	0.175	3.48817e-05
Cox14	0.951336	0.37	0.351	0.0181866
Trim8	0.951317	0.227	0.202	0.0167309
Crcp	0.951302	0.135	0.111	0.000853426
Eif1ad	0.951268	0.176	0.128	3.0239e-18
Entpd7	0.951233	0.155	0.121	1.33184e-08
Limch1	0.951158	0.174	0.149	0.0114002
Ppcs	0.951134	0.137	0.114	0.00131995
Pafah1b2	0.951106	0.232	0.198	7.11795e-06
Lratd1	0.95095	0.13	0.105	0.000207882
Ngdn	0.950942	0.171	0.127	2.81919e-15
Mrpl4	0.950911	0.152	0.12	1.09086e-07
Wdr82	0.950887	0.213	0.184	0.00248698
Ift172	0.950878	0.162	0.14	0.0241169
Malsu1	0.95085	0.172	0.135	4.32826e-10
Ercc1	0.950828	0.101	0.078	2.98741e-05
Ppp6c	0.950719	0.239	0.21	0.00078807
Nipsnap3b	0.950684	0.193	0.153	4.13888e-11
Ssna1	0.950675	0.18	0.139	1.18547e-11
Pcif1	0.95055	0.207	0.18	0.00151008
Ebp	0.950484	0.237	0.192	1.61269e-12
Ccnb2	0.950395	0.11	0.083	1.70249e-06
Ckap4	0.950329	0.29	0.248	5.75548e-10
Mfsd5	0.950271	0.13	0.099	1.90543e-09
Trappc1	0.950233	0.162	0.109	3.44817e-25
Sun2	0.950116	0.133	0.107	4.28202e-05
Sdhaf1	0.950025	0.191	0.147	1.21696e-13
Gpatch4	0.94997	0.151	0.123	4.13631e-05
Sec22b	0.949941	0.195	0.163	2.35105e-06
Cenpv	0.94989	0.168	0.142	0.000865666
Phykpl	0.949876	0.143	0.117	8.9238e-05
Jtb	0.949865	0.248	0.216	1.6514e-05
Kars	0.94983	0.202	0.175	0.0012857
Dcun1d5	0.94982	0.344	0.319	0.0035653
Svip	0.949818	0.155	0.128	7.28789e-05
Snrnp200	0.949802	0.235	0.211	0.0302674
Surf4	0.949632	0.327	0.299	0.00074919
Mrps12	0.949617	0.254	0.209	8.42691e-12
Pcbd2	0.949548	0.196	0.168	0.000238617
Sirt6	0.949489	0.119	0.099	0.0291439
Sult2b1	0.949438	0.111	0.077	8.13754e-13
Rapgef4	0.949423	0.107	0.078	1.81718e-08
2310039H08Rik	0.949351	0.168	0.132	1.86404e-09
Tnfaip8l1	0.949327	0.131	0.107	0.000402527
Ptrhd1	0.949286	0.144	0.097	7.6046e-22
Mrto4	0.949122	0.189	0.142	2.21326e-15
Gpat4	0.949038	0.221	0.197	0.0122636
4833439L19Rik	0.949032	0.261	0.235	0.00299288
Pcmt1	0.949026	0.252	0.218	2.58254e-06
Mphosph6	0.949	0.184	0.15	2.67847e-07
Commd7	0.948972	0.185	0.147	5.18225e-10
Pdha1	0.948913	0.323	0.296	0.00204265
Brox	0.948909	0.211	0.174	4.20577e-09
Mff	0.948909	0.262	0.227	9.28945e-07
Pmm1	0.948897	0.129	0.099	2.76821e-08
Iscu	0.948891	0.198	0.157	6.02277e-11
Sdf2l1	0.948882	0.15	0.112	8.64845e-13
Rnf181	0.948832	0.169	0.142	0.000349126
Fdx2	0.948801	0.2	0.177	0.0444648
Adam8	0.948795	0.122	0.099	0.00113819
Rpn1	0.948708	0.512	0.5	0.0231606
Nphs1	0.948657	0.107	0.064	3.91482e-24
Fbxo3	0.948656	0.164	0.138	0.000477221
Syt11	0.948655	0.105	0.068	1.04491e-16
Zcchc17	0.948653	0.226	0.19	3.59169e-08
Commd2	0.948582	0.159	0.105	6.7749e-26
Lsg1	0.948572	0.188	0.158	2.7087e-05
Arfrp1	0.948556	0.169	0.136	3.54712e-07
Pom121	0.948508	0.191	0.16	2.74114e-05
Vamp2	0.948383	0.167	0.138	7.16361e-05
Zfp330	0.948327	0.192	0.147	1.57844e-13
Ccdc59	0.948295	0.272	0.246	0.00104275
Rraga	0.948292	0.219	0.173	2.38333e-13
Acot13	0.94819	0.197	0.156	1.57697e-11
Dhrs7	0.948138	0.153	0.104	5.86012e-22
Ssr1	0.948097	0.347	0.322	0.00466691
Rras	0.948076	0.198	0.167	3.31558e-06
Kif2a	0.947991	0.355	0.333	0.028406
Acp6	0.947975	0.123	0.1	0.00027101
Ism1	0.947932	0.112	0.08	4.194e-11
Ltv1	0.947869	0.226	0.201	0.0214798
Slc25a17	0.947861	0.199	0.159	3.1894e-11
1110065P20Rik	0.947837	0.145	0.105	1.14956e-14
Xpot	0.947821	0.204	0.169	1.05976e-06
Mrps18c	0.947798	0.242	0.205	1.78951e-07
Coq3	0.94779	0.133	0.102	8.027e-09
Calu	0.947719	0.27	0.239	0.000137514
Timm8a1	0.947707	0.181	0.128	4.34769e-21
Dctn2	0.947648	0.325	0.3	0.00452354
Sar1b	0.947612	0.233	0.189	1.73742e-11
Mat2b	0.947535	0.237	0.204	3.6682e-06
Washc3	0.947507	0.18	0.142	8.56999e-11
Osgep	0.947504	0.169	0.123	2.66657e-17
Paip1	0.947444	0.264	0.237	0.00875844
BC004004	0.947432	0.218	0.183	2.6158e-08
Asnsd1	0.947387	0.185	0.151	6.12943e-08
Ccdc174	0.947349	0.2	0.171	0.00012434
Ndufaf7	0.947314	0.117	0.089	1.22275e-07
Mtrex	0.947306	0.24	0.211	0.00276943
Nop14	0.947294	0.193	0.159	3.81648e-07
Snrnp48	0.947294	0.29	0.265	0.0213876
Rwdd1	0.947289	0.269	0.225	2.48565e-12
Tmem11	0.947216	0.191	0.153	1.02088e-09
Bola1	0.947178	0.21	0.181	0.000345213
Myg1	0.947169	0.113	0.087	2.79239e-06
Mrps28	0.947148	0.279	0.238	8.02664e-09
Capzb	0.947076	0.573	0.572	0.0076565
Dda1	0.947073	0.199	0.166	1.14486e-06
Pnpt1	0.947043	0.148	0.126	0.0183766
1190007I07Rik	0.94704	0.127	0.081	2.36847e-24
Eif4ebp2	0.946919	0.298	0.262	7.07825e-07
Anp32e	0.946907	0.26	0.218	9.34923e-10
Slc35a4	0.946896	0.187	0.164	0.0116989
Lamtor1	0.946743	0.282	0.259	0.0280573
Wbp11	0.946717	0.316	0.29	0.00185065
Mocs2	0.946692	0.223	0.184	2.12742e-09
Npm3	0.946683	0.165	0.106	1.95354e-30
Ddx1	0.946667	0.277	0.25	0.0045549
Polr2c	0.946655	0.189	0.148	7.30636e-12
Ppt1	0.946605	0.264	0.237	0.00315398
Fbxl14	0.946598	0.123	0.085	3.13258e-15
Rtf2	0.946565	0.252	0.222	7.05409e-05
Rbm28	0.946542	0.275	0.248	0.00955219
Prkab2	0.946541	0.132	0.099	3.92192e-10
Shld1	0.946539	0.127	0.102	2.96018e-05
Shisa2	0.946469	0.144	0.108	5.57247e-11
Plagl1	0.946468	0.12	0.093	2.37468e-06
Alg5	0.946396	0.187	0.138	4.3178e-19
Mrpl11	0.946373	0.192	0.135	7.31914e-25
Suclg2	0.946356	0.342	0.316	0.000970873
Srp68	0.94635	0.206	0.18	0.00842618
Zfand2a	0.946332	0.161	0.132	4.55934e-05
Fbxo9	0.946279	0.185	0.161	0.0130247
Rfc2	0.946247	0.18	0.147	2.80475e-07
Zkscan3	0.94623	0.253	0.228	0.0130635
Vezf1	0.946133	0.246	0.215	4.40311e-05
Yae1d1	0.946083	0.132	0.108	0.000375542
Rad23a	0.946075	0.215	0.18	6.04823e-07
Mrps7	0.946035	0.221	0.19	2.71246e-05
Hdac2	0.946028	0.236	0.187	5.71628e-14
Trappc3	0.945995	0.201	0.168	9.7987e-07
Gnl3l	0.945945	0.204	0.158	8.32078e-15
Ctxn1	0.945945	0.15	0.103	3.07356e-20
Rtcb	0.945899	0.261	0.22	1.27163e-09
Chrac1	0.945853	0.188	0.14	1.0804e-16
Abcc2	0.945825	0.156	0.131	0.00897567
Gtf2ird2	0.94581	0.111	0.089	0.00112178
Commd4	0.945739	0.206	0.169	6.53043e-09
Cops7a	0.945729	0.212	0.168	8.06393e-13
Cacybp	0.945723	0.271	0.23	2.06155e-09
Ttbk2	0.945712	0.134	0.108	4.77408e-05
Apopt1	0.945675	0.152	0.118	1.38567e-09
Ap1m2	0.945669	0.24	0.209	0.000196757
Emd	0.945638	0.209	0.161	6.58836e-16
Tango6	0.945582	0.2	0.174	0.00265782
Mpv17	0.945563	0.122	0.071	1.47323e-31
Gabarapl1	0.945506	0.17	0.121	7.42971e-20
Scn2b	0.945494	0.111	0.088	0.000193849
Czib	0.945434	0.171	0.127	6.01607e-16
Card19	0.945424	0.224	0.2	0.0279028
Sod2	0.945385	0.348	0.313	5.99904e-07
Dnaja2	0.94534	0.455	0.442	0.0277368
Irgq	0.945318	0.141	0.108	1.50794e-09
Tapbpl	0.945256	0.157	0.133	0.00133487
Ginm1	0.945163	0.203	0.18	0.0304818
Pak1ip1	0.945135	0.242	0.205	2.33389e-08
Pggt1b	0.945081	0.241	0.214	0.00274341
Tmem41b	0.945075	0.204	0.17	9.53931e-08
Armc5	0.944979	0.168	0.136	2.76877e-07
0610010K14Rik	0.944975	0.18	0.134	7.96756e-17
Coasy	0.944966	0.158	0.122	1.19372e-10
Akirin2	0.94491	0.245	0.198	1.53349e-13
Sra1	0.944895	0.254	0.222	1.76687e-05
Lmo4	0.944877	0.279	0.237	1.84414e-09
Rbm15b	0.944819	0.149	0.119	4.16416e-07
Mphosph8	0.944644	0.211	0.174	1.16784e-08
Ndufa9	0.944631	0.237	0.192	4.87564e-13
Dcun1d1	0.944563	0.231	0.201	0.000179055
Nup210l	0.944473	0.16	0.135	0.00124861
Cfl2	0.944446	0.256	0.231	0.00556564
Tmem205	0.944437	0.249	0.202	1.34418e-14
Commd3	0.944434	0.238	0.198	1.6355e-09
Slc27a1	0.944426	0.133	0.107	8.77658e-05
Ddx19a	0.94437	0.182	0.147	7.18271e-08
Ndufs2	0.944354	0.383	0.361	0.00352276
Sbspon	0.944323	0.14	0.102	3.17113e-12
M6pr	0.944238	0.346	0.309	3.136e-09
Mrpl37	0.944237	0.166	0.13	7.92919e-10
Ebna1bp2	0.944152	0.226	0.186	2.51383e-10
Polr2h	0.944091	0.186	0.125	8.327e-31
Ociad2	0.944074	0.136	0.097	3.56478e-14
Gar1	0.944023	0.215	0.17	1.58998e-12
Rab14	0.943968	0.449	0.441	0.0110454
Zfp787	0.943945	0.197	0.17	0.000622115
Maf1	0.94386	0.163	0.131	6.07021e-07
Ostc	0.943815	0.307	0.265	1.48646e-11
Scarb2	0.943783	0.281	0.254	0.00100956
Tma16	0.943759	0.141	0.097	2.63953e-19
Snx17	0.943736	0.239	0.207	2.61522e-06
Med31	0.943731	0.123	0.075	3.43929e-27
Hid1	0.94373	0.227	0.191	2.51674e-06
Tmem64	0.943662	0.248	0.211	4.22309e-08
Prkrip1	0.943659	0.191	0.16	1.77473e-05
Mettl23	0.943658	0.173	0.141	5.1395e-07
Rnaset2b	0.943597	0.179	0.14	4.58139e-11
Seh1l	0.943583	0.189	0.158	3.39621e-06
Ube2d1	0.943575	0.201	0.161	1.35196e-10
Eif4g2	0.943571	0.745	0.76	1.9622e-11
Sc5d	0.943553	0.226	0.203	0.0173979
1110051M20Rik	0.943551	0.121	0.097	0.00045112
Ephb4	0.943528	0.17	0.144	0.00187931
Ctsa	0.943496	0.333	0.312	0.0174191
Ciao2b	0.943489	0.202	0.156	3.94697e-16
Gcsh	0.943468	0.178	0.131	3.57368e-17
Ppp4r2	0.943425	0.446	0.432	0.0492233
Gnas	0.943343	0.765	0.781	4.86154e-07
Rpl10-ps3	0.943314	0.124	0.063	2.85464e-46
Dynll2	0.943311	0.323	0.292	9.81844e-05
Snrpa	0.943161	0.228	0.194	9.42931e-07
Ppp2r3c	0.943124	0.189	0.16	4.61927e-05
Txnl1	0.943105	0.36	0.324	9.04556e-10
Faf2	0.943036	0.254	0.229	0.0221612
Mapk1	0.942955	0.432	0.417	0.0138129
Vdac3	0.942947	0.33	0.285	6.47289e-13
Selenot	0.942938	0.37	0.341	6.54845e-07
Rnaseh2c	0.942915	0.225	0.174	9.20813e-17
Gnai1	0.942904	0.103	0.066	4.71225e-17
Phf23	0.942895	0.198	0.172	0.00155643
Pnpla2	0.942868	0.265	0.238	0.00068246
Acadvl	0.942861	0.173	0.142	9.83485e-07
Hdac7	0.942854	0.153	0.128	0.00215111
Tmem43	0.942834	0.165	0.137	1.58582e-05
Atg12	0.94283	0.246	0.214	1.26912e-05
Laptm4b	0.942821	0.252	0.211	9.59414e-09
Ubxn1	0.942744	0.425	0.404	0.00120024
Ss18l2	0.942661	0.133	0.084	1.46622e-26
Ptov1	0.942642	0.279	0.238	1.12378e-08
Icam1	0.94264	0.213	0.187	0.00606129
Rab6a	0.942633	0.504	0.497	0.00290794
Pgap2	0.94263	0.292	0.265	0.00135001
Mtln	0.942593	0.204	0.164	1.39428e-11
Cops8	0.942587	0.195	0.148	2.38911e-15
Tnpo2	0.942554	0.2	0.168	3.46038e-06
Nudt3	0.942537	0.238	0.213	0.0380247
Abhd5	0.942524	0.2	0.175	0.00197711
Tuba1a	0.942519	0.215	0.181	9.51948e-07
Rbm17	0.942512	0.283	0.243	2.82393e-09
Arcn1	0.942495	0.335	0.309	0.00267717
Prpsap1	0.942489	0.232	0.199	7.62053e-06
Mrps5	0.942485	0.257	0.222	1.14031e-06
Chp1	0.942484	0.477	0.463	0.0377548
Sap30bp	0.942403	0.189	0.158	3.75952e-06
Mrpl42	0.942361	0.241	0.179	1.27985e-26
Tmem50a	0.942324	0.308	0.262	4.35718e-12
Med10	0.942262	0.194	0.15	6.90688e-14
Arhgap1	0.942249	0.223	0.181	1.33799e-11
Mrfap1	0.94222	0.369	0.339	7.71004e-07
Tpp1	0.942215	0.182	0.135	1.7022e-17
Taf10	0.942215	0.387	0.36	1.13541e-06
Rab10	0.942121	0.521	0.517	0.00106355
Cpsf2	0.942073	0.208	0.158	3.7249e-17
Lysmd3	0.942014	0.219	0.182	3.83068e-09
Tmem98	0.941935	0.179	0.134	3.0694e-16
Gdi2	0.941845	0.503	0.492	3.04008e-05
Naa10	0.941834	0.219	0.176	1.00422e-11
Rfc3	0.941828	0.156	0.104	5.02748e-25
Snhg18	0.941745	0.125	0.091	1.13798e-11
Elp5	0.941745	0.191	0.162	2.90932e-05
Cers2	0.941694	0.211	0.182	0.000141401
Prpf40a	0.941678	0.505	0.5	0.0306768
Cers5	0.941505	0.191	0.167	0.0410213
Lsm8	0.941468	0.221	0.161	1.87026e-25
Hspb8	0.941444	0.11	0.07	1.54044e-19
Dynlt1f	0.941414	0.116	0.056	1.80593e-49
Actr2	0.941344	0.569	0.565	0.00268773
Dkk3	0.941341	0.126	0.088	3.05528e-14
Mettl26	0.941313	0.262	0.217	8.21451e-12
Echdc2	0.941283	0.192	0.166	0.0232353
Dvl3	0.941231	0.173	0.139	4.37818e-08
Rps19bp1	0.941172	0.205	0.168	9.17518e-09
Immt	0.941156	0.318	0.289	3.67172e-06
Smn1	0.941119	0.168	0.122	6.81862e-17
Mgst1	0.941102	0.126	0.078	2.32627e-26
Slc39a8	0.94104	0.162	0.124	7.63776e-11
Slc35b1	0.941038	0.222	0.179	2.11109e-12
Usp10	0.941015	0.218	0.188	4.47655e-05
Surf1	0.940987	0.14	0.093	4.15874e-22
Hadh	0.940924	0.282	0.256	0.00510884
Ndufa8	0.940903	0.281	0.239	2.20129e-11
Hint2	0.940844	0.259	0.218	4.77613e-10
Abhd6	0.940802	0.152	0.11	2.05951e-16
Son	0.94073	0.703	0.671	0.00291512
Vopp1	0.940675	0.212	0.183	2.75898e-05
Kbtbd2	0.94063	0.179	0.153	0.00434767
Drg1	0.940624	0.252	0.215	1.56376e-08
Cda	0.940613	0.212	0.188	0.0107004
Cavin3	0.940606	0.112	0.088	7.65332e-06
Ly96	0.940604	0.152	0.109	1.61463e-17
Rybp	0.940511	0.367	0.341	0.000673031
Nfil3	0.940503	0.16	0.125	6.92306e-09
Pdia3	0.940481	0.638	0.66	1.67426e-05
Prdx3	0.940456	0.178	0.128	1.02587e-19
Ubqln1	0.940395	0.366	0.341	0.00316972
Naxd	0.940391	0.241	0.202	1.15566e-08
Serinc3	0.940354	0.485	0.471	0.000462303
1110008P14Rik	0.940337	0.243	0.201	2.46221e-11
Arl8a	0.940303	0.201	0.173	0.000198581
Pisd	0.940294	0.222	0.179	2.89229e-11
Fundc2	0.940238	0.228	0.161	1.65137e-31
Frrs1	0.940226	0.307	0.281	0.00211919
2010320M18Rik	0.940186	0.13	0.103	4.91512e-06
Rfk	0.940141	0.318	0.291	0.00026634
Csnk2b	0.940093	0.35	0.313	7.15991e-08
Hoxb9	0.940061	0.19	0.151	8.64263e-11
Psmc2	0.940058	0.288	0.26	0.000412577
Pkp1	0.940051	0.152	0.126	0.000297225
Emc3	0.939902	0.212	0.172	2.64235e-10
Ddx39	0.93989	0.241	0.213	0.00241049
Ptk7	0.939889	0.171	0.133	2.70277e-10
Snx3	0.939881	0.396	0.379	0.0197217
Gps1	0.939872	0.214	0.172	3.54048e-11
Eif3d	0.939864	0.326	0.282	3.59642e-10
Lrrc59	0.939855	0.292	0.262	0.00013626
Samm50	0.939704	0.274	0.244	0.000130085
Akr1c13	0.939704	0.166	0.114	1.16414e-23
Zfp664	0.939685	0.288	0.259	0.000631699
Pex3	0.939679	0.171	0.133	1.29919e-10
Ccdc58	0.939663	0.204	0.171	6.77512e-07
Hoxd10	0.939633	0.11	0.09	0.0015817
Gtf3c5	0.939609	0.118	0.09	1.49127e-07
Spin1	0.939534	0.303	0.277	0.00221721
Tst	0.939523	0.227	0.18	7.71306e-14
Nomo1	0.93941	0.194	0.161	4.08514e-07
Atp6v0d1	0.939377	0.292	0.254	4.52475e-08
Trim28	0.939346	0.309	0.266	2.02064e-09
Api5	0.939267	0.296	0.257	2.65989e-08
Psmd8	0.939265	0.392	0.371	0.000142776
Rad21	0.939261	0.348	0.312	2.97792e-07
Anp32b	0.939226	0.527	0.507	3.19307e-05
Nudc	0.939202	0.258	0.211	1.30705e-13
Snapc5	0.939159	0.2	0.165	1.02254e-08
Slc46a1	0.939145	0.114	0.093	0.000957932
Otulin	0.939136	0.311	0.285	0.00226669
Emc4	0.939128	0.177	0.114	3.63245e-35
Sgpp1	0.939122	0.11	0.077	1.42632e-12
Derl1	0.939099	0.288	0.247	4.77908e-10
Hotairm1	0.939048	0.115	0.086	1.16453e-08
Rex1bd	0.939041	0.369	0.348	0.0448951
Drap1	0.939029	0.418	0.395	0.00011064
Phkg2	0.938982	0.181	0.156	0.00223745
Cbr1	0.938943	0.268	0.23	9.49904e-09
Stx5a	0.938939	0.269	0.246	0.0322799
Dohh	0.93888	0.17	0.133	1.41415e-10
Sde2	0.938876	0.2	0.155	3.58908e-14
Nfyb	0.938806	0.212	0.17	4.53846e-12
Dnajb11	0.938744	0.278	0.238	1.89096e-09
Ufc1	0.938719	0.354	0.32	2.31961e-07
Pla2g12a	0.938718	0.197	0.142	9.90591e-23
Stam	0.938662	0.242	0.204	6.7034e-10
Atg101	0.93861	0.266	0.239	0.000651602
Dnase2a	0.938575	0.221	0.197	0.0299024
Lrrc26	0.938558	0.167	0.128	3.58315e-13
Rhoj	0.938508	0.209	0.184	0.0219942
Akirin1	0.938482	0.32	0.291	2.20302e-05
Pigx	0.938433	0.181	0.134	1.43872e-16
Tma7	0.938345	0.535	0.523	0.00176108
Dbndd2	0.938304	0.163	0.122	1.66616e-15
Fam3c	0.938276	0.248	0.215	2.61367e-06
Sar1a	0.938247	0.286	0.236	1.80308e-15
Zfp266	0.938239	0.223	0.191	2.34006e-05
Nenf	0.938228	0.258	0.203	7.07514e-21
Ufsp2	0.938218	0.211	0.159	4.37085e-19
Polr2a	0.938192	0.556	0.52	0.000510909
Bbip1	0.938183	0.264	0.228	1.01669e-07
Fam162a	0.938182	0.301	0.267	5.68103e-07
Mboat2	0.938165	0.231	0.203	0.000710969
Mthfd1l	0.938135	0.191	0.165	0.00257712
Pfdn6	0.938055	0.322	0.297	0.00176326
Gstp1	0.937934	0.14	0.077	7.15071e-44
Med19	0.937901	0.189	0.143	2.50391e-16
Ap4m1	0.93782	0.157	0.135	0.00784083
Phf5a	0.937819	0.281	0.233	6.73353e-15
Rpl7l1	0.937729	0.244	0.2	2.32482e-12
Zfp326	0.937668	0.29	0.264	0.00924764
Tesc	0.937558	0.145	0.102	3.5014e-16
Mrpl27	0.937549	0.217	0.178	1.11564e-09
Clcn4	0.937543	0.273	0.25	0.0108605
Ddx27	0.937542	0.214	0.176	3.78294e-09
Lrrc58	0.937523	0.292	0.255	4.36099e-08
Wee1	0.937494	0.161	0.123	1.37492e-11
Smc1a	0.937451	0.349	0.321	0.0003554
Mcm7	0.93745	0.23	0.202	0.00284589
Fyttd1	0.937385	0.269	0.227	3.57584e-10
Fxyd6	0.937355	0.161	0.116	1.04559e-16
Dhrs1	0.937317	0.193	0.148	9.8311e-16
Timp2	0.937276	0.163	0.12	5.23098e-15
Ak6	0.937266	0.171	0.119	2.90239e-22
Colgalt1	0.937261	0.277	0.239	5.18006e-08
Cbx1	0.937236	0.352	0.325	2.23747e-05
Zfand2b	0.937228	0.175	0.138	1.37859e-10
Wwtr1	0.937226	0.2	0.157	2.45303e-12
Luc7l	0.937142	0.339	0.313	0.0029256
Rnf6	0.937061	0.262	0.227	7.89759e-07
Gba	0.937036	0.164	0.134	1.10296e-06
Dnpep	0.937029	0.23	0.198	6.14826e-06
Med30	0.936945	0.194	0.129	2.56494e-33
Rars	0.936938	0.394	0.369	4.47111e-05
Slc9a3r1	0.936925	0.302	0.274	0.00426849
Dnajc19	0.936855	0.238	0.193	4.26618e-13
Tpra1	0.936801	0.171	0.149	0.0192558
Lsm1	0.936705	0.19	0.13	3.15602e-29
Rala	0.936579	0.398	0.377	0.000146291
Ppp1r11	0.936565	0.319	0.289	0.00014027
Scp2	0.936557	0.48	0.466	2.531e-06
Dmpk	0.936514	0.245	0.214	0.000662209
Hadha	0.936437	0.354	0.33	0.0013045
Lamtor5	0.936388	0.246	0.19	2.67365e-21
Gdf15	0.936382	0.164	0.137	0.000670464
Trnau1ap	0.936343	0.206	0.162	2.08455e-13
Dnajb9	0.936163	0.329	0.302	0.0334359
Nudt14	0.936163	0.209	0.151	4.86018e-25
Tspan31	0.936015	0.201	0.157	6.85999e-14
Cebpzos	0.935943	0.174	0.111	5.6344e-35
Abcd3	0.935942	0.357	0.325	2.56519e-06
Hgfac	0.935813	0.184	0.16	0.00163022
Cdk4	0.935782	0.263	0.21	4.22146e-17
Mrpl14	0.935773	0.334	0.304	2.75965e-05
Utp3	0.935758	0.288	0.253	3.32037e-06
Gars	0.935683	0.296	0.27	0.0126037
Tmem70	0.935633	0.162	0.112	7.41034e-23
Ndrg2	0.935621	0.162	0.135	2.79224e-05
Ppp2r2a	0.935599	0.454	0.436	6.26286e-05
Lsm7	0.935596	0.287	0.249	4.31053e-07
0610012G03Rik	0.935576	0.349	0.326	0.0301123
Rps6kb2	0.935505	0.129	0.11	0.0296362
Wdr89	0.935504	0.181	0.141	7.75722e-12
Tomm5	0.935464	0.305	0.265	2.49106e-10
Chchd5	0.935451	0.156	0.109	6.46357e-21
Galnt1	0.935403	0.374	0.341	1.02196e-06
Stn1	0.935342	0.162	0.133	3.08776e-06
Yeats4	0.935309	0.227	0.183	5.2892e-13
Psmc6	0.935119	0.434	0.411	5.16386e-07
Prxl2a	0.935117	0.135	0.102	4.98217e-09
Wasl	0.935111	0.452	0.439	0.0433119
Lin7c	0.935107	0.284	0.248	2.63461e-07
Bod1	0.935051	0.176	0.129	5.24552e-18
Htra1	0.935	0.19	0.143	3.42149e-15
Pafah1b3	0.934962	0.306	0.273	6.25363e-07
Rxylt1	0.934957	0.196	0.153	7.1024e-14
Ube2j2	0.93485	0.32	0.294	0.00134222
9530068E07Rik	0.934847	0.252	0.209	2.50035e-11
Lig1	0.934827	0.188	0.162	0.00226472
Gtf2f2	0.934705	0.304	0.276	0.000920776
Cmc1	0.934682	0.284	0.254	5.47259e-05
Erg28	0.934672	0.215	0.171	2.68977e-13
Dap3	0.934557	0.267	0.231	1.52438e-07
G6pc3	0.93455	0.161	0.128	1.20661e-08
Alad	0.934547	0.261	0.235	0.00176103
Bccip	0.934519	0.222	0.175	1.33393e-14
Copa	0.934515	0.402	0.373	1.94218e-06
Prpf8	0.934486	0.259	0.221	4.38094e-09
Tmem33	0.934451	0.244	0.192	1.19268e-18
Ppa1	0.934422	0.339	0.302	5.72649e-09
Actr3	0.934414	0.637	0.646	8.31393e-06
Tmem147	0.9344	0.242	0.183	1.84049e-23
2810403D21Rik	0.934257	0.117	0.087	3.32118e-09
Tsc22d3	0.934231	0.142	0.102	2.68937e-15
Ykt6	0.934223	0.245	0.202	8.0441e-12
Zyx	0.934186	0.298	0.266	2.05961e-05
Pak2	0.934181	0.509	0.498	0.00011794
Gsk3b	0.934169	0.587	0.581	0.00523178
Psmd12	0.934111	0.314	0.277	1.64451e-09
Tnfrsf23	0.934093	0.148	0.127	0.029212
Upf3b	0.934065	0.265	0.234	0.000152383
Lsm6	0.934059	0.236	0.184	7.89069e-18
Sf3a1	0.934025	0.212	0.182	7.44238e-05
Psmd2	0.93396	0.418	0.385	4.17478e-08
Ndufs3	0.933945	0.285	0.231	5.54468e-18
Herpud1	0.93394	0.369	0.343	0.000311316
Smim27	0.933922	0.132	0.08	1.73006e-31
Prmt1	0.933911	0.291	0.247	1.93102e-10
Tor2a	0.933908	0.153	0.113	1.29892e-14
Txndc9	0.933886	0.283	0.25	9.62698e-07
Dnajc11	0.933885	0.22	0.197	0.0451536
Bfar	0.933881	0.197	0.164	3.50525e-07
Stau1	0.933845	0.284	0.254	5.6492e-05
Cyb5a	0.933806	0.355	0.328	3.38325e-06
Clptm1	0.93375	0.294	0.27	0.0111955
Kif5b	0.93369	0.633	0.642	5.81974e-07
Glrx2	0.93367	0.207	0.161	7.14916e-15
Eif3e	0.933657	0.421	0.39	4.58948e-11
Imp3	0.933648	0.257	0.194	3.17915e-26
Mrpl9	0.933613	0.206	0.167	6.93158e-11
Nelfb	0.933576	0.206	0.18	0.000290012
Akt1s1	0.933557	0.221	0.196	0.0103303
Thoc1	0.933549	0.238	0.21	0.000326887
Mpdu1	0.933548	0.242	0.205	8.83168e-09
Fam174a	0.933504	0.179	0.132	6.26852e-17
Flot2	0.933471	0.161	0.133	2.47721e-05
Gns	0.933459	0.301	0.271	7.52665e-05
Tcf3	0.933441	0.265	0.238	0.0056576
Mdp1	0.933423	0.212	0.187	0.0081483
Igf2bp2	0.933411	0.1	0.07	3.50695e-11
Phb2	0.933403	0.314	0.275	4.60297e-09
Map2k1	0.933392	0.326	0.301	0.00239387
Lrrc8a	0.933381	0.224	0.2	0.0284267
Phlda2	0.933357	0.108	0.056	4.11964e-38
Dpy30	0.933333	0.27	0.215	1.94302e-18
Prkx	0.93333	0.195	0.159	4.83143e-09
Irak1	0.933303	0.269	0.235	3.93761e-06
Ik	0.933294	0.324	0.283	8.88954e-11
Agpat1	0.933267	0.205	0.183	0.0300289
Bms1	0.933206	0.251	0.219	6.26729e-06
Snx6	0.933203	0.316	0.281	3.79218e-08
Rab18	0.933202	0.326	0.288	2.2199e-09
Tspan3	0.933154	0.276	0.238	2.96939e-09
Ndufb10	0.933118	0.403	0.372	8.32503e-07
Prorsd1	0.933099	0.16	0.102	7.90335e-33
Stk38l	0.933086	0.345	0.324	0.0319935
Fbxw9	0.93308	0.163	0.13	2.93558e-08
Sys1	0.933054	0.273	0.235	7.07726e-09
Tcp1	0.932939	0.419	0.386	5.56581e-09
Nbr1	0.932931	0.318	0.292	0.00030415
2310009A05Rik	0.932929	0.195	0.148	1.7962e-16
Lgals9	0.932905	0.389	0.368	0.0152769
Trappc5	0.932901	0.208	0.17	6.4642e-10
Srpk2	0.932866	0.278	0.254	0.0143365
Sec24c	0.932863	0.235	0.203	3.46353e-06
Tmem30b	0.932857	0.199	0.156	3.5296e-14
Pycr1	0.932788	0.127	0.092	6.39929e-11
Bex3	0.932727	0.17	0.107	2.75409e-35
Psmg4	0.932699	0.181	0.13	1.68376e-21
Slc25a4	0.932668	0.222	0.183	2.99669e-10
Adh5	0.932659	0.194	0.133	2.34649e-29
Ikzf5	0.932512	0.169	0.117	7.82015e-24
Papola	0.932468	0.484	0.47	0.00173061
Cavin1	0.93244	0.154	0.115	9.37065e-13
Usp22	0.932342	0.337	0.302	6.45411e-07
Avpi1	0.932329	0.24	0.216	0.00865541
Agpat5	0.932316	0.231	0.184	1.03384e-13
Cetn2	0.932294	0.226	0.166	7.33568e-25
Emg1	0.932282	0.292	0.24	2.97184e-16
Mark1	0.93228	0.121	0.084	1.65877e-14
Stard5	0.932277	0.125	0.085	1.53086e-17
Dnajc3	0.932214	0.372	0.344	7.32215e-07
Hnrnpa1	0.932168	0.5	0.494	0.00457951
Rabggtb	0.932111	0.249	0.207	3.37195e-10
Ntan1	0.932104	0.194	0.15	3.01008e-14
Paip2b	0.932082	0.149	0.116	1.16862e-08
Snhg15	0.932052	0.154	0.116	7.10043e-13
Ap1s1	0.932036	0.352	0.331	0.0477082
Cisd2	0.932023	0.326	0.282	8.88382e-12
Sec61a1	0.93194	0.494	0.465	1.86284e-07
Mindy1	0.931935	0.305	0.286	0.049737
Naa20	0.931911	0.263	0.239	0.00540542
Bok	0.931891	0.229	0.203	0.00215108
Prdx5	0.931796	0.511	0.493	0.00210855
Csk	0.931733	0.268	0.241	0.00181433
Tbrg1	0.931691	0.361	0.331	1.60816e-07
Pla2g10	0.931682	0.213	0.175	3.71334e-10
Rbm38	0.93166	0.142	0.117	0.000781156
Mcts1	0.931628	0.259	0.22	6.53897e-10
Cct3	0.931624	0.351	0.317	2.42655e-07
Cisd1	0.931554	0.287	0.243	4.43328e-13
Rtf1	0.931537	0.43	0.408	0.000623698
Itpkc	0.9315	0.246	0.216	0.000114334
Bad	0.931471	0.221	0.185	5.94063e-09
Tatdn2	0.931432	0.189	0.154	6.41548e-08
Anapc11	0.931389	0.229	0.165	3.62812e-29
Sumo3	0.931381	0.294	0.258	3.94583e-07
Iqgap1	0.931359	0.679	0.684	9.07079e-06
Echs1	0.931305	0.237	0.193	1.60674e-12
Cdc37	0.931263	0.446	0.428	0.00185709
Pnp	0.931235	0.362	0.337	0.000112706
Eif1b	0.931235	0.196	0.137	8.21761e-27
Psmc5	0.931208	0.345	0.3	7.75827e-13
Zmat2	0.931172	0.372	0.337	2.48706e-10
Cdk2ap1	0.931072	0.202	0.139	1.49128e-30
Atp6v1d	0.931034	0.259	0.217	2.71425e-11
Fnta	0.931015	0.181	0.131	2.07642e-20
Wdr45b	0.930997	0.29	0.244	1.91815e-13
4921524J17Rik	0.930992	0.191	0.148	1.37088e-13
Ssrp1	0.930949	0.299	0.254	9.68534e-12
Cops6	0.930933	0.263	0.21	1.82441e-17
Tmem248	0.930893	0.227	0.176	5.95895e-18
Vill	0.930874	0.101	0.066	4.55418e-16
Gm16599	0.930848	0.133	0.105	2.36645e-07
Pfdn2	0.930783	0.346	0.317	6.06752e-06
Selenos	0.930773	0.321	0.279	1.40282e-12
Rnf7	0.930744	0.27	0.203	1.21671e-29
Dcaf1	0.930721	0.271	0.245	0.00117526
Acaa1a	0.930713	0.201	0.155	1.87901e-15
Ccar1	0.930689	0.442	0.414	1.61046e-06
Becn1	0.93065	0.328	0.308	0.0332704
Bola2	0.930607	0.445	0.417	1.20411e-06
Sfr1	0.930589	0.317	0.283	1.80685e-08
Fh1	0.930528	0.19	0.14	1.0416e-19
Asna1	0.930505	0.195	0.156	2.0037e-11
Ints3	0.930461	0.207	0.175	2.25028e-06
B230219D22Rik	0.930445	0.354	0.334	0.0253626
Dync1li1	0.930406	0.289	0.248	2.43919e-10
Zcchc10	0.930403	0.201	0.159	2.62934e-13
Rab1b	0.93037	0.27	0.245	0.00260591
Cela1	0.930318	0.241	0.202	8.36515e-10
Cdk5rap3	0.930305	0.219	0.183	2.7116e-08
Acer2	0.930249	0.224	0.189	3.87211e-07
Kras	0.930159	0.487	0.478	0.000301534
Tpd52	0.930153	0.678	0.676	9.24714e-05
Stt3a	0.930112	0.267	0.216	5.64528e-17
Fus	0.930097	0.64	0.636	0.0230799
Pycard	0.929954	0.298	0.271	0.000829061
Gpc1	0.929929	0.206	0.159	3.86402e-14
Hspa4	0.929884	0.523	0.513	0.000946489
Txn1	0.929861	0.826	0.841	7.48269e-06
Arpc1a	0.929843	0.295	0.249	1.75609e-13
Ftl1	0.92983	0.864	0.885	6.45174e-17
Mrpl54	0.92979	0.402	0.368	5.34084e-08
Fibp	0.929756	0.233	0.195	5.30807e-09
Mepce	0.929738	0.213	0.185	7.0174e-05
Pea15a	0.929718	0.222	0.179	3.19191e-12
Hist3h2a	0.929605	0.174	0.126	1.45323e-20
Crip2	0.929583	0.128	0.083	2.35058e-22
Pum3	0.92953	0.243	0.207	3.56542e-07
Csnk1e	0.929503	0.255	0.217	4.08774e-08
Ccdc124	0.929498	0.372	0.346	0.000201482
Hsd3b7	0.929486	0.149	0.105	7.58029e-19
Pcsk6	0.929479	0.196	0.159	2.04751e-09
Mrpl48	0.929469	0.274	0.243	4.16074e-06
Timm23	0.929466	0.328	0.291	6.3749e-10
Ccnl1	0.929439	0.653	0.656	0.0340715
Kdelr1	0.929426	0.328	0.275	1.09586e-18
Slc3a2	0.929398	0.338	0.313	0.000631716
Psmd7	0.929397	0.395	0.371	2.90356e-05
Eif3a	0.929293	0.628	0.634	5.22044e-05
Srebf1	0.929237	0.244	0.218	0.000486106
Ubap2	0.929124	0.336	0.307	5.98406e-05
Amotl2	0.929109	0.144	0.114	2.7541e-07
Psmd13	0.929093	0.37	0.334	5.33006e-08
Ube2w	0.929045	0.256	0.22	1.86167e-08
Tmx1	0.928996	0.195	0.162	2.16338e-07
Rnf32	0.928994	0.194	0.17	0.0235393
Mlf2	0.928953	0.355	0.321	7.52777e-08
Ociad1	0.928893	0.301	0.252	8.45617e-15
Commd6	0.928887	0.235	0.182	2.00552e-19
Cdc42se1	0.928826	0.313	0.291	0.0153954
Rtn3	0.928824	0.51	0.502	0.000114474
Tmem208	0.928765	0.315	0.27	6.33235e-13
Lpcat3	0.928757	0.3	0.276	0.00259019
Rc3h1	0.928678	0.513	0.504	0.0333773
Dpm2	0.928664	0.201	0.158	5.80692e-14
Timm44	0.928535	0.243	0.212	2.5982e-05
Osbp	0.92853	0.251	0.223	0.000208227
Mpzl2	0.928489	0.33	0.305	0.000284003
Tgfa	0.92846	0.257	0.224	3.02589e-06
Get4	0.928427	0.189	0.159	2.08174e-05
Mtpn	0.928368	0.347	0.31	4.19033e-10
Ube2n	0.92831	0.43	0.402	1.56581e-08
Plaa	0.928301	0.302	0.268	3.43535e-06
Capza1	0.928258	0.417	0.393	3.43235e-06
Gtpbp4	0.928228	0.264	0.214	7.32039e-16
4931406P16Rik	0.928138	0.267	0.239	0.000101833
Samd4	0.928093	0.117	0.09	1.00146e-06
Npc1	0.92808	0.278	0.248	6.5991e-05
Fads2	0.928026	0.29	0.26	0.00259707
Pls3	0.927973	0.254	0.208	1.46573e-13
Pmpca	0.92797	0.201	0.156	8.58324e-15
Gng12	0.927967	0.505	0.494	0.0101471
Tmem126a	0.927959	0.222	0.171	7.91138e-20
Krtcap2	0.927949	0.325	0.291	1.63561e-08
Tufm	0.927829	0.255	0.207	1.52686e-14
Sptlc2	0.927818	0.508	0.489	0.00458857
Wdr26	0.927786	0.477	0.472	0.0193349
Zcchc9	0.92774	0.309	0.287	0.0013603
Emc7	0.927691	0.223	0.164	4.01736e-25
Pitpna	0.927636	0.478	0.468	0.00199642
Chordc1	0.92759	0.258	0.212	7.82268e-14
Eif4e	0.92755	0.382	0.342	1.87087e-10
Soat1	0.927501	0.278	0.246	1.98888e-05
Eppk1	0.927494	0.268	0.224	2.47765e-10
Aars	0.927366	0.234	0.196	1.17699e-09
Twf1	0.927354	0.312	0.259	1.57593e-18
Rab2a	0.927307	0.518	0.524	0.000276621
2610001J05Rik	0.92728	0.223	0.154	1.02767e-34
Ptbp3	0.927277	0.683	0.699	6.48404e-06
Pttg1ip	0.927248	0.26	0.214	3.75673e-14
Pak1	0.927234	0.555	0.55	0.022459
Tle5	0.927216	0.613	0.601	1.37865e-05
Sf3b3	0.92721	0.327	0.297	0.000106977
Gadd45b	0.927066	0.39	0.367	0.00588212
Acin1	0.927051	0.57	0.558	0.0442862
Eif2b2	0.927014	0.213	0.17	1.66054e-13
Zfp444	0.926959	0.146	0.121	0.000305306
Mcee	0.926956	0.194	0.136	8.30736e-27
Cct5	0.926954	0.383	0.341	2.30825e-13
Arf2	0.926939	0.245	0.221	0.0254844
Usp50	0.926928	0.135	0.089	2.0738e-22
Cnn3	0.92691	0.32	0.277	3.33212e-10
Cln3	0.926862	0.211	0.184	9.22508e-05
Actr1a	0.926854	0.304	0.278	0.00105974
Bud31	0.926752	0.283	0.23	2.18912e-17
Gskip	0.926738	0.189	0.148	6.68416e-13
Rab5if	0.926738	0.317	0.262	3.22307e-20
Rab11b	0.926705	0.368	0.338	6.46621e-06
Pdia6	0.926642	0.348	0.31	4.50096e-09
Rnaset2a	0.926626	0.208	0.164	1.12418e-14
Cenpf	0.926565	0.138	0.116	0.0441166
Ten1	0.926554	0.247	0.189	6.12833e-23
Npdc1	0.926549	0.23	0.199	1.97709e-06
Mlx	0.926521	0.222	0.188	8.64167e-09
Derl2	0.926503	0.208	0.158	7.16846e-19
Hsp90b1	0.92648	0.692	0.73	0.00017398
Snhg5	0.926477	0.206	0.169	1.34893e-08
Cox7a1	0.926472	0.161	0.125	1.0926e-10
Sbno1	0.926424	0.419	0.394	2.33568e-05
Map7	0.926368	0.492	0.485	0.0477549
Akr1b8	0.926364	0.158	0.135	0.00332533
Nipbl	0.926337	0.61	0.612	0.0454415
Ufm1	0.926268	0.318	0.279	9.58912e-11
Gpx4	0.926234	0.637	0.63	4.67098e-09
Phb	0.926226	0.193	0.145	1.03368e-17
Fam173a	0.926132	0.31	0.276	1.07028e-07
Mbnl2	0.926101	0.677	0.666	2.48331e-08
H2afy	0.926089	0.435	0.419	4.19761e-05
Dctn4	0.926066	0.31	0.281	2.54836e-06
Mpc2	0.925985	0.366	0.332	9.54877e-10
Psma3	0.925969	0.477	0.474	2.15181e-05
Prkcsh	0.925944	0.336	0.304	2.83715e-05
Jund	0.9257	0.847	0.861	1.80121e-12
Smad1	0.925697	0.354	0.335	0.0163029
Chchd1	0.925597	0.28	0.231	4.64411e-16
C1d	0.925587	0.225	0.171	1.06323e-20
Tshz2	0.925581	0.262	0.233	0.000210257
Snrpb2	0.925566	0.264	0.195	5.67766e-31
Bloc1s1	0.925521	0.146	0.096	4.2121e-25
Smim11	0.925428	0.202	0.132	4.50064e-38
Tent5a	0.92537	0.436	0.419	0.030778
Lta4h	0.925341	0.331	0.306	0.0012889
Ppp6r1	0.92533	0.312	0.284	0.000119807
Arid5a	0.925281	0.251	0.225	0.0030498
Fhl2	0.925233	0.33	0.307	0.00943135
Ift43	0.925188	0.243	0.207	8.45977e-09
Tmed7	0.925186	0.313	0.274	4.84136e-10
Adipor1	0.925169	0.412	0.396	0.000128909
Rock2	0.925094	0.657	0.666	0.00269237
Hilpda	0.925078	0.198	0.163	1.72243e-08
Rpl9-ps6	0.925037	0.211	0.157	7.77908e-20
Hdac1	0.924927	0.284	0.244	1.11036e-10
Ier2	0.924925	0.676	0.651	0.0003167
Mrpl38	0.924914	0.203	0.159	1.66406e-13
Lrrfip1	0.924893	0.594	0.587	0.0060325
Nav2	0.92487	0.413	0.381	0.000336088
Slc25a10	0.92472	0.248	0.227	0.0328407
Capza2	0.924698	0.487	0.479	0.000133221
Selenoi	0.924689	0.374	0.353	0.0388464
Cope	0.924679	0.389	0.351	4.35783e-11
Fblim1	0.92465	0.267	0.239	0.000510189
Emc6	0.924629	0.271	0.224	2.25565e-14
Rab21	0.924584	0.367	0.341	7.46657e-05
Siah2	0.924528	0.159	0.116	1.31019e-15
Dpp3	0.924481	0.252	0.219	6.23899e-07
Ythdf2	0.924481	0.276	0.237	2.8404e-09
Sigmar1	0.9244	0.246	0.217	6.65281e-06
Psmb7	0.92437	0.366	0.311	5.0388e-20
Pgam1	0.924351	0.453	0.425	4.14269e-11
Ubp1	0.924297	0.305	0.281	0.0278025
Abi1	0.924261	0.596	0.588	0.000787219
Ganab	0.924252	0.273	0.234	2.03688e-08
5430416N02Rik	0.924241	0.156	0.104	2.15831e-26
Plxnb1	0.924233	0.161	0.127	2.94061e-08
Slc25a25	0.924233	0.247	0.211	4.36108e-08
Ap2a2	0.924199	0.338	0.318	0.0435721
Rlf	0.924164	0.349	0.329	0.0170047
Mrps36	0.924147	0.236	0.168	1.05867e-32
Ssb	0.924104	0.472	0.453	1.69847e-09
Gspt1	0.924048	0.399	0.366	6.93766e-10
Ahcyl1	0.924041	0.4	0.372	1.63536e-05
Pcyox1l	0.923953	0.174	0.125	1.01131e-18
Mvd	0.923922	0.187	0.148	2.47265e-11
Noct	0.923904	0.259	0.231	0.00161545
Mrpl28	0.923887	0.292	0.241	3.45583e-16
Tmod3	0.923841	0.476	0.462	9.76383e-05
Fggy	0.923826	0.185	0.151	3.33059e-08
Nsrp1	0.923817	0.278	0.241	2.64613e-09
Bambi	0.92375	0.16	0.12	4.9331e-14
Grpel1	0.923747	0.277	0.233	2.47083e-12
Cltb	0.923723	0.402	0.378	2.43588e-05
Cd164	0.923715	0.384	0.349	3.99742e-10
Ap3s1	0.923698	0.355	0.318	7.81106e-09
Arpc4	0.92367	0.45	0.42	4.21718e-10
Tram1	0.923631	0.312	0.259	1.80911e-18
Mvb12a	0.923609	0.352	0.318	2.9616e-07
Ddost	0.923602	0.328	0.276	1.15577e-16
Ap2s1	0.923601	0.465	0.448	0.000983606
Usp14	0.923575	0.297	0.256	3.5927e-10
Insig1	0.923549	0.247	0.215	3.67241e-06
Nt5c	0.923474	0.375	0.354	0.00205259
Sema3f	0.923469	0.197	0.155	2.60579e-11
Nap1l4	0.923374	0.313	0.273	5.83843e-09
Tmem223	0.923244	0.234	0.176	1.19765e-23
Timm13	0.923237	0.616	0.589	4.07203e-13
Chmp2b	0.923217	0.389	0.366	0.000432204
Anxa11	0.923187	0.32	0.297	0.00680084
Sugt1	0.923095	0.318	0.268	9.05236e-16
Ppp1cb	0.923037	0.528	0.515	1.01511e-06
Srek1ip1	0.923017	0.273	0.226	1.34642e-14
Mgat4a	0.923011	0.608	0.586	0.0129277
Larp7	0.922996	0.224	0.174	6.28811e-17
Vars	0.922923	0.287	0.254	2.93137e-05
Trappc2l	0.922896	0.284	0.222	5.43003e-25
Gdpd1	0.922809	0.25	0.201	6.33055e-16
Zfp622	0.9228	0.265	0.223	2.3688e-10
Mlec	0.922766	0.408	0.383	0.001391
Ifrd1	0.922678	0.735	0.755	8.87879e-05
Qrich1	0.92257	0.302	0.274	0.000104822
Prpf6	0.922559	0.275	0.237	5.03613e-09
Hacd1	0.922521	0.217	0.164	2.27599e-20
Fam133b	0.922501	0.296	0.263	2.04798e-06
Gnl2	0.922419	0.216	0.176	1.47888e-10
Snhg12	0.922349	0.286	0.259	0.000822255
Mrpl34	0.922349	0.276	0.223	1.94067e-19
Sin3b	0.922347	0.287	0.248	3.56039e-09
Ilkap	0.922301	0.299	0.261	5.33834e-08
Fxr1	0.922222	0.385	0.348	5.60793e-10
Hsd17b11	0.92219	0.292	0.255	1.59881e-08
Hcfc1r1	0.922184	0.284	0.237	1.51557e-13
Rbm10	0.922183	0.21	0.182	0.000168546
Smim26	0.922119	0.162	0.093	1.38213e-47
Mob1a	0.922118	0.337	0.297	1.89541e-10
Dazap2	0.922111	0.49	0.458	2.2524e-14
Hras	0.922109	0.332	0.294	2.29585e-09
Ubl7	0.922007	0.174	0.124	1.79562e-21
Nckap1	0.921995	0.501	0.485	5.54039e-06
Supt4a	0.921923	0.282	0.228	4.25311e-19
Sema7a	0.921911	0.261	0.22	8.51543e-09
Ercc3	0.921867	0.183	0.137	3.63446e-17
Parva	0.921861	0.289	0.255	1.23477e-06
Mea1	0.921838	0.287	0.242	1.01842e-12
Ybx3	0.921772	0.425	0.394	4.4303e-08
Timp3	0.921763	0.324	0.298	0.00672161
Ube2d2a	0.921704	0.461	0.441	1.61618e-06
Dctn5	0.921687	0.233	0.209	0.00659226
Khsrp	0.921684	0.341	0.312	2.24588e-06
Crebbp	0.921641	0.508	0.495	0.00016618
Trpm6	0.921639	0.151	0.132	0.0431691
Raph1	0.92162	0.586	0.567	0.000610691
4930523C07Rik	0.921605	0.293	0.261	1.65864e-06
Tmem238	0.9215	0.391	0.357	1.61593e-07
Rnps1	0.921465	0.329	0.294	1.95222e-08
Rnf11	0.921442	0.318	0.279	1.13246e-10
Smap1	0.921425	0.423	0.403	5.03932e-06
Nedd4	0.921423	0.574	0.56	2.04307e-07
Stx7	0.921367	0.41	0.386	3.71046e-05
Btg3	0.921331	0.259	0.205	8.65042e-19
Nap1l1	0.921263	0.471	0.465	0.0170209
Klf9	0.921244	0.327	0.293	6.94079e-08
Golph3	0.921229	0.406	0.374	1.09016e-07
Dnajc2	0.921219	0.323	0.266	1.64907e-19
Uqcrc2	0.921162	0.355	0.317	2.3639e-11
Tm9sf2	0.921149	0.482	0.467	1.98804e-05
Ino80b	0.921109	0.216	0.175	1.38783e-12
Slc1a5	0.921075	0.305	0.274	0.000525958
Mapre1	0.920826	0.423	0.384	1.54839e-12
Ube2r2	0.920821	0.415	0.384	1.83031e-10
Napa	0.920774	0.338	0.305	2.48709e-06
Elf2	0.920773	0.4	0.374	0.000103397
Ssr3	0.920748	0.402	0.37	7.16349e-10
Nebl	0.920739	0.417	0.392	0.00868896
Ceacam10	0.920562	0.191	0.155	6.91549e-09
Senp3	0.9205	0.194	0.153	1.46948e-12
Puf60	0.920476	0.364	0.331	2.94196e-07
Mrps35	0.920421	0.192	0.134	2.74139e-27
Hmg20b	0.92041	0.446	0.43	0.041223
Cyp51	0.920393	0.333	0.301	5.06747e-07
Nipal1	0.920381	0.247	0.216	4.16143e-05
Snrpc	0.920339	0.262	0.203	1.61755e-23
Srsf9	0.920237	0.302	0.241	1.77776e-22
Smox	0.920233	0.429	0.406	0.00020493
Vezt	0.920222	0.297	0.269	0.000179816
N4bp2l2	0.920126	0.437	0.421	4.31894e-05
BC005537	0.920068	0.563	0.539	5.98321e-09
Copb1	0.920029	0.312	0.275	1.91052e-10
Mrpl13	0.920008	0.224	0.157	3.11817e-32
Agpat2	0.919988	0.275	0.251	0.00930067
Aurkaip1	0.919955	0.311	0.255	3.19216e-20
Nasp	0.919945	0.365	0.341	0.00604114
Tnrc6a	0.919911	0.502	0.488	0.00552595
Baiap2l2	0.919892	0.224	0.199	0.0158595
Ubap2l	0.919836	0.438	0.413	3.95773e-07
Jpt1	0.919711	0.558	0.548	1.23621e-09
Asl	0.919706	0.23	0.196	1.97171e-07
Tbrg4	0.919704	0.203	0.179	0.00919962
Pnkd	0.919691	0.243	0.206	5.01258e-09
Usp18	0.919602	0.156	0.131	0.000797815
Ipo5	0.919494	0.264	0.218	1.15934e-12
Srp72	0.919472	0.344	0.302	3.7791e-12
Aup1	0.919377	0.343	0.313	4.36338e-06
Mapk1ip1l	0.919367	0.371	0.348	0.000226805
Rheb	0.9193	0.388	0.348	2.41816e-13
Kdm6a	0.919235	0.446	0.43	0.00253298
Ddx47	0.919137	0.209	0.158	1.84007e-19
Abhd17a	0.919077	0.309	0.27	1.14099e-10
Mrps16	0.919049	0.261	0.2	3.85817e-25
Wdr33	0.919019	0.405	0.387	0.000496993
Yipf4	0.918972	0.24	0.177	5.92738e-28
Flna	0.91893	0.29	0.253	1.15226e-06
Stip1	0.918852	0.285	0.223	1.83285e-24
Aldh2	0.918796	0.423	0.406	0.00630996
Dhx15	0.918749	0.49	0.459	1.84122e-11
Hipk2	0.918738	0.277	0.252	0.00248738
Clk3	0.91871	0.28	0.25	3.98075e-05
Hes6	0.918696	0.385	0.351	1.47084e-07
Igf2r	0.918683	0.223	0.185	1.02278e-10
Anxa5	0.918669	0.337	0.298	2.33962e-09
Shoc2	0.91865	0.471	0.451	1.29502e-05
Etf1	0.918641	0.478	0.46	4.83957e-05
Sgsm3	0.918641	0.288	0.265	0.00465735
Ube2e3	0.918619	0.287	0.244	9.68274e-12
Idh3g	0.918588	0.246	0.186	1.10851e-23
Trp53	0.918579	0.287	0.232	1.45445e-19
Eif4a3	0.918536	0.268	0.209	2.71324e-22
Slc35c1	0.918412	0.216	0.175	4.61366e-12
Acot7	0.918395	0.27	0.234	1.05955e-07
Pcnp	0.918238	0.364	0.327	3.69872e-10
Tapbp	0.918211	0.448	0.426	0.00146461
Copz1	0.918184	0.36	0.315	4.16373e-13
Mrpl53	0.918119	0.254	0.197	6.01781e-23
Smoc2	0.918012	0.238	0.191	1.34896e-12
Mrpl36	0.917888	0.262	0.198	1.97707e-27
Chtop	0.91785	0.329	0.284	3.24678e-12
Msrb1	0.917841	0.271	0.214	1.78817e-20
Ddah2	0.917796	0.14	0.091	2.69053e-25
Tpd52l2	0.917758	0.297	0.244	3.4479e-18
Lonp1	0.917745	0.199	0.169	2.36362e-06
Rbm47	0.917735	0.546	0.538	0.000658338
Gm3336	0.917707	0.209	0.188	0.00825851
Zmynd8	0.917655	0.489	0.47	0.00596095
Ndufb8	0.917625	0.47	0.444	5.75644e-11
Tsn	0.917615	0.304	0.242	1.19429e-25
Dnajc8	0.917368	0.378	0.339	3.88611e-13
Srsf6	0.917357	0.443	0.419	3.94029e-06
Fam234a	0.917335	0.331	0.313	0.042908
Sertad2	0.917282	0.366	0.35	0.00726295
Fis1	0.917251	0.481	0.456	2.8363e-11
Smim7	0.917245	0.291	0.226	2.89865e-26
Guk1	0.917198	0.332	0.293	2.08994e-11
2610020C07Rik	0.917019	0.144	0.092	1.48761e-28
Bmyc	0.916954	0.164	0.133	5.40872e-08
Sf1	0.916908	0.462	0.44	8.30782e-05
Atxn2	0.916844	0.368	0.343	9.76816e-05
Fam104a	0.916814	0.333	0.29	1.90045e-14
AC149090.1	0.916704	0.733	0.687	2.18225e-08
Rere	0.91668	0.711	0.688	4.53775e-06
Akap13	0.916679	0.789	0.794	0.00864705
Tmc4	0.916675	0.528	0.506	0.00125213
Airn	0.916616	0.208	0.175	4.80322e-06
Rell1	0.916605	0.329	0.298	3.71405e-07
Fkbp4	0.916595	0.422	0.383	3.11936e-11
Pik3c2a	0.916594	0.52	0.507	0.00786376
Bola3	0.916555	0.255	0.199	1.75742e-21
Fmc1	0.916467	0.226	0.156	9.76897e-36
Srsf2	0.916403	0.659	0.661	3.08054e-07
Esyt2	0.916322	0.603	0.592	3.28804e-05
Slc49a4	0.916307	0.399	0.377	9.21997e-05
Slc11a2	0.9163	0.226	0.202	0.0111218
Rsl24d1	0.916291	0.224	0.155	7.97068e-34
Zfp91	0.916277	0.479	0.455	2.05141e-10
Large1	0.916145	0.369	0.342	2.36643e-05
Prr15	0.916127	0.236	0.209	6.48548e-05
Pip5k1a	0.916036	0.322	0.282	1.70009e-10
Gtf2i	0.916018	0.37	0.34	3.04984e-05
Mybbp1a	0.915976	0.314	0.276	3.2902e-07
Prom1	0.915954	0.469	0.451	0.0147544
Nhp2	0.915894	0.357	0.302	8.86415e-19
Mitd1	0.915867	0.215	0.183	1.19448e-06
Iffo2	0.915803	0.302	0.276	0.00197509
Rbis	0.915652	0.356	0.311	2.19145e-14
Actr1b	0.915588	0.275	0.234	9.67492e-12
Homer2	0.915526	0.21	0.158	5.22395e-19
Fgfrl1	0.915505	0.224	0.176	1.74107e-15
Elof1	0.915502	0.248	0.191	4.45558e-24
Ppp2r2d	0.915491	0.306	0.267	1.77547e-09
Sap18	0.915408	0.3	0.259	1.29156e-10
Tor1aip1	0.915398	0.327	0.292	1.77507e-07
Letm1	0.915381	0.289	0.251	5.39458e-10
Smndc1	0.915342	0.286	0.235	2.37182e-17
Clint1	0.915209	0.562	0.549	0.000334783
Fopnl	0.915158	0.232	0.182	6.30295e-19
Polr2j	0.915097	0.309	0.257	4.83164e-18
2810004N23Rik	0.915013	0.286	0.231	6.02509e-18
Nop58	0.914963	0.371	0.323	2.1663e-15
Nfix	0.914878	0.25	0.203	3.03266e-14
Gpbp1l1	0.914869	0.44	0.419	7.03583e-05
Tubb2a	0.914757	0.245	0.197	2.07422e-15
Ndufa13	0.914704	0.655	0.617	1.1118e-15
Paip2	0.914636	0.432	0.4	4.5968e-12
Acly	0.914593	0.332	0.292	2.85105e-09
[truncated: 1,353 more rows]
